# Supplementary material for: Morphology, Molecules, and Monogenean Parasites: An Example of an Integrative Approach to Cichlid Biodiversity
Source: PLoS One. 2015 Apr 29;10(4):e0124474. doi: 10.1371/journal.pone.0124474 (PMC4414595; doi:10.1371/journal.pone.0124474)
Supplement: S1 File — Measurements and meristics taken on 114 specimens belonging to Simochromis and Pseudosimochromis and measurements taken on the specimens of Cichlidogyrus raeymaekersi sp. nov., C. muterezii sp. nov., C. banyankimbonai sp. nov., Cichlidogyrus georgesmertensi sp. nov., C. franswittei sp. nov. and C. frankwillemsi sp. nov. (XLSX) [file pone.0124474.s001.xlsx]

## Sheet: Simochromis Pseudosimochromis
collection number	genus	Soort	Loc.	Country	coordinates	collector	Sex	TL	SL	LaD	SnL	LJL	PPL	ED	IOW	MW	HL	BD	PeL	ASL	DFB	AFB	PrD	PrP	PrV	PrA	CPL	CPD	Asp	ASR	DSp	DSR	Pect	ULL	MLL	LLL	LongL	IOS	GRU	GRM	GRL	BTU	BTL	LatT	AV	CV	reduced LGR
MRAC_B0-12-P-445-448(1)	Pseudosimochromis	curvifrons	Kikoti	D. R. Congo	7° 11’ S 30° 4’ E	Tanganyika expedition 2010	F	100.61	79.7	6.41	10.28	7.32	8.38	7.8	8.52	6.87	26.27	30.21	25.88	11.5	48	15.31	28.86	24.76	29.78	52.37	10.93	9.95	3	8	17	9	15	21	0	12	32	6	4	1	12	28	22	12	14	17	0
MRAC_B0-12-P-445-448(2)	Pseudosimochromis	curvifrons	Kikoti	D. R. Congo	7° 11’ S 30° 4’ E	Tanganyika expedition 2010	F	82.88	66.59	4.9	8.07	6.07	6.77	6.74	6.95	5.6	20.83	26.75	21.1	10.08	42.38	12.22	24.18	19.66	23.17	43.71	9.05	8.58	3	8	18	9	15	24	1	10	33	5	3	1	12	21	21	13	15	17	0
MRAC_B0-12-P-445-448(3)	Pseudosimochromis	curvifrons	Kikoti	D. R. Congo	7° 11’ S 30° 4’ E	Tanganyika expedition 2010	M	89.93	71.24	5.71	8.95	6.2	7.49	6.86	6.78	6.11	22.19	26.17	21.69	11.29	43.79	13.78	27.77	21.22	25.31	46.75	11.02	9.13	3	8	16	10	15	23	2	10.5	31.5	5	4	1	10	27	20	13	14	16	0
MRAC_B0-12-P-441-444(1)	Pseudosimochromis	curvifrons	Kyanza	D. R. Congo	7° 7’ S 29° 59’ E	Tanganyika expedition 2010	F	97.34	75.3	6.11	9.8	6.33	7.66	7.45	8.4	6.96	24.27	31.44	27.68	11.32	49.17	14.06	28.99	22.42	27.04	48.15	12.12	9.28	3	8	18	9	15	22	0	11	33	5	3	1	10	26	22	15	15	17	0
MRAC_B0-12-P-441-444(2)	Pseudosimochromis	curvifrons	Kyanza	D. R. Congo	7° 7’ S 29° 59’ E	Tanganyika expedition 2010	M	93.16	74.54	5.62	9.35	6.55	7.72	6.94	7.44	6.27	22.49	29.01	24.67	11.47	47.46	15.73	27.44	21.47	25.93	46.85	11.93	9.23	3	9	18	9	15	24	0	10	33	5	3	1	10	26	20	11	15	17	0
MRAC_B0-12-P-441-444(3)	Pseudosimochromis	curvifrons	Kyanza	D. R. Congo	7° 7’ S 29° 59’ E	Tanganyika expedition 2010	F	89.7	71.18	5.78	9.52	6.19	7.82	7.29	6.89	6.66	23.6	27.51	20.47	10.23	43.44	13.54	26.44	22.99	26.29	46.55	9.9	7.87	3	8	18	10	16	24	0	11	33	4	3	1	12	28	22	16	15	17	0
MRAC_53101	Pseudosimochromis	curvifrons	Nyanza	Burundi	n.a.	A. Lestrade	M	112.38	89.72	6.8	11.02	8.24	8.84	8.81	10.19	9.15	27.56	36.97	31.68	11.53	56.4	17.93	31.47	26.09	31.74	58.87	11.95	10.72	3	8	17	9	15	20	0	12	32	4	3	1	10	22	20	17	15	15	0
MRAC_53102	Pseudosimochromis	curvifrons	Nyanza	Burundi	n.a.	A. Lestrade	M	105.74	84.47	7.29	10.61	6.38	7.83	7.86	8.84	8.68	25.35	33.86	27.98	11.08	52.35	15.96	29.81	24.46	30.08	58.01	10.77	9.37	3	8	17	10	15	22	0	13	32	4	3	1	10	26	22	18	15	16	0
MRAC_53103	Pseudosimochromis	curvifrons	Nyanza	Burundi	n.a.	A. Lestrade	M	117.41	94.55	7.54	11.36	7.05	8.26	8.37	9.98	9.14	27.18	36.48	29.65	11.93	58.45	20.1	32.84	26.55	31.76	64.42	10.97	11.5	3	9	18	9	15	22	0	9	32	5	4	1	11	27	21	18	15	15	0
MRAC_74-19-P-8	Pseudosimochromis	babaulti	dans les environs de Bujumbura	Burundi	3° 23’ S 29° 22’ E	RUCA	F	95.02	78.72	5.3	8.88	7.19	6.02	7.93	5.96	8.86	22.79	25.32	20.93	12.21	46.88	15.45	25.83	23.56	29.48	50.42	11	8.22	3	7	16	10	15	22	0	8	31	2	3	1	10	29	28	14	13	17	2
MRAC_74-19-P-9	Pseudosimochromis	babaulti	dans les environs de Bujumbura	Burundi	3° 23’ S 29° 22’ E	RUCA	M	79.46	64.07	3.99	7.03	5.74	5.04	6.34	4.88	6.15	18.62	20.28	17.78	10.42	37.97	11.87	21.08	19.07	22.99	42.18	9.9	6.36	3	7	17	9	16	22	1	9	31	3	3	1	9	29	24	13	14	17	3
MRAC_86560	Pseudosimochromis	babaulti	Kamvimvira	D. R. Congo	3°21’ S 29° 9’ E	Miss. Pisc. Katanga	M	73.06	60.4	3.81	7	5.45	4.62	6.6	4.1	6.28	17.69	19.64	16.53	9.39	34.72	10.65	21.23	18.48	22.85	40.14	8.77	6.79	3	7	17	9	15	21	0	10	31	2	3	1	8	28	26	13	13	17	3
MRAC_B0-12-P-394-398(1)	Pseudosimochromis	babaulti	Kyanza	D. R. Congo	7° 07’ S 29° 58’ E	Tanganyika expedition 2010	F	82.14	67.1	4.82	8.21	6.54	5.79	7.73	4.55	6.41	21.3	22.29	19.58	10.44	36.84	11.83	24.01	21.02	25.28	45.32	10.46	6.78	3	7	17	10	15	23	1	10	33	3	3	1	8	37	34	10	14	18	3
MRAC_B0-12-P-394-398(2)	Pseudosimochromis	babaulti	Kyanza	D. R. Congo	7° 07’ S 29° 58’ E	Tanganyika expedition 2010	F	85.13	67.31	5.28	8.78	7.36	5.3	8.3	4.48	6.97	22.55	21.07	20.79	11.64	37.14	11.7	27.19	22.89	27.03	46.48	9.38	7.14	3	7	17	9	15	23	1	8	32	2	3	1	?	38	32	8	13	18	?
MRAC_B0-12-P-394-398(3)	Pseudosimochromis	babaulti	Kyanza	D. R. Congo	7° 07’ S 29° 58’ E	Tanganyika expedition 2010	F	80.04	65.69	5.24	8.38	6.43	5.61	7.39	4.49	6.9	20.98	22.89	19.55	10.94	35.78	10.46	23.96	20.56	24.93	44.43	9.8	6.51	3	7	16	10	15	23	0	11	32	2	3	1	8	34	32	11	13	18	3
MRAC_B0-12-P-394-398(4)	Pseudosimochromis	babaulti	Kyanza	D. R. Congo	7° 07’ S 29° 58’ E	Tanganyika expedition 2010	F	75.82	61.95	4.15	6.75	6.13	4.82	6.92	3.68	5.36	18.94	19.2	18.65	10.3	33.51	10.81	20.28	18.99	22.03	41.74	9.31	6.83	3	7	17	9	15	23	1	10	32	2	3	1	8	38	30	12	13	18	3
MRAC_B0-12-P-424(1)	Pseudosimochromis	babaulti	Kyanza	D. R. Congo	7° 07’ S 29° 58’ E	Tanganyika expedition 2010	M	91.87	74.99	5.48	9.06	5.89	5.87	8	5.61	8.3	22.67	26.07	24.72	11.48	43.17	13.83	27.05	24.57	29.72	50.99	10.58	8.68	3	7	16	10	15	24	2	10	32	3	3	1	8	33	33	16	13	18	3
MRAC_B0-12-P-425(2)	Pseudosimochromis	babaulti	Kyanza	D. R. Congo	7° 07’ S 29° 58’ E	Tanganyika expedition 2010	M	92.13	74.15	5.37	8.71	6.72	6.09	8.38	5.61	7.74	22.05	26.99	23.25	11.63	43.71	13.71	26.71	21.69	26.78	49.07	11.18	8.68	3	7	16	10	15	23	1	10	32	2	3	1	9	34	34	15	13	18	4
MRAC_B0-12-P-411-417(1)	Pseudosimochromis	babaulti	Mukamba	D. R. Congo	6° 57’ S 29° 43’ E	Tanganyika expedition 2010	M	86.96	70.61	4.98	8.79	6.95	5.61	8.02	5.4	8.1	22.36	25.58	22.56	10.44	40.98	13.32	25.57	24.26	29.2	46.77	9.98	8.37	3	7	16	10	15	23	2	9	32	2	3	1	8	31	31	12	13	18	3
MRAC_B0-12-P-411-417(2)	Pseudosimochromis	babaulti	Mukamba	D. R. Congo	6° 57’ S 29° 43’ E	Tanganyika expedition 2010	M	91.43	74.38	5.4	8.99	6.62	5.3	7.8	4.85	7.68	22.13	24.29	22.54	11.63	42.8	13.5	25.55	24.16	29.92	49.45	10.56	7.98	3	7	16	10	15	24	2	9	32	2	4	1	9	34	30	12	14	17	4
MRAC_B0-12-P-411-417(3)	Pseudosimochromis	babaulti	Mukamba	D. R. Congo	6° 57’ S 29° 43’ E	Tanganyika expedition 2010	M	88.79	72.68	4.97	8.26	6.34	5.32	7.56	4.75	7.47	21.81	22.88	19.93	10.58	40.38	12.36	24.76	24.29	29.95	49.43	10.89	8.97	3	7	16	10	15	23	0	10	34	2	3	1	7	34	30	13	14	17	2
MRAC_B0-12-P-411-417(4)	Pseudosimochromis	babaulti	Mukamba	D. R. Congo	6° 57’ S 29° 43’ E	Tanganyika expedition 2010	M	85.18	68.12	4.5	8.27	6.41	5.39	7.69	5.06	7.08	20.73	25.21	23.21	11.12	38.88	13.09	24.86	20.97	25.33	45.23	10.2	7.78	3	7	16	10	15	23	1	11	32	2	2	1	9	34	33	13	14	17	4
MRAC_B0-12-P-411-417(5)	Pseudosimochromis	babaulti	Mukamba	D. R. Congo	6° 57’ S 29° 43’ E	Tanganyika expedition 2010	M	89.94	72.55	5.13	9.19	6.53	5.59	7.88	4.17	7.57	21.09	24.92	22.63	12.38	42.98	13.32	24.89	23.46	28.65	48.18	11.03	8.39	3	7	16	10	15	23	1	9	32	2	3	1	8	32	34	14	13	18	2
MNHN_1927.318	Pseudosimochromis	babaulti	Ouvira	D. R. Congo	3° 24’ S 29° 8’ E	G. Babault	M	74	62.81	4.29	6.71	5.92	4.18	7.2	3.84	7.17	19.57	19.61	16.55	8.87	33.58	9.81	21.93	20.22	23.28	44.39	8.46	7.3	3	7	17	9	15	21	0	9.5	31.5	2	3	1	8	30	30	13	14	17	3
MRAC_114401	Pseudosimochromis	babaulti	Uvira	D. R. Congo	3° 24’ S 29° 8’ E	G. Marlier	M	70.12	57.73	3.62	7.02	5.59	4.69	6.28	4.1	6.54	17.48	20.17	15.63	9.4	33.51	10.9	21.27	18.39	22.36	39.65	7.89	6.06	3	7	17	9	15	22	0	9	31	3	3	1	8	26	26	14	14	17	3
MRAC_114410	Pseudosimochromis	babaulti	Uvira	D. R. Congo	3° 24’ S 29° 8’ E	G. Marlier	F	67.69	55.19	3.24	5.98	5.14	4.6	6.32	4.08	5.78	16.28	19.53	14.07	9.38	32.93	10.48	19.27	16.63	20.01	36.51	8.2	6.18	3	7	16	10	15	22	0	9	31	2	3	1	9	30	26	16	13	17	3
MRAC_95-96-P-643	Pseudosimochromis	babaulti	Msamba Bay	Tanzania	7° 51’ S 30° 47’ E	Tanganyika expedition 1995	F	92.34	75.29	5.38	9.1	7.4	6.48	8.29	5.11	7.28	23	26.82	22.39	11.55	42.79	13.4	26.93	22.66	27.08	49.8	10.28	8.18	3	7	17	9	15	24	2	9	32	2	3	1	8	34	30	9	13	18	3
MRAC_95-96-P-644	Pseudosimochromis	babaulti	Msamba Bay	Tanzania	7° 51’ S 30° 47’ E	Tanganyika expedition 1995	F	93.43	75.92	5.54	8.97	7.35	6.24	8.47	4.91	7.44	23.58	26.39	23.66	12.2	42.77	12.88	27.78	23.6	27.84	51.93	10.73	7.81	3	7	17	9	15	23	1	10	32	3	3	1	8	35	30	7	13	18	3
MRAC_95-96-P-645	Pseudosimochromis	babaulti	Msamba Bay	Tanzania	7° 51’ S 30° 47’ E	Tanganyika expedition 1995	F	98.54	80.71	5.9	10.21	8.17	6.78	8.81	5.65	8.3	25.48	29.18	23.78	11.76	44.34	13.21	28.78	26.47	32.06	54.52	10.94	8.04	3	7	17	9	15	24	2	8	32	3	3	1	8	34	33	10	14	17	3
MRAC_95-96-P-3315	Pseudosimochromis	babaulti	Msamba Bay	Tanzania	7° 51’ S 30° 47’ E	Tanganyika expedition 1995	M	89.3	73.3	4.86	9.06	6.38	6.4	7.66	5.37	7.24	21.98	26.03	22.72	11.58	43	14.26	26.02	21.67	27.19	48.65	10.55	8.22	3	7	17	9	15	23	1	11	32	2	3	1	7	32	28	12	14	17	2
MRAC_92-81-P-641	Pseudosimochromis	babaulti	just south of Kasinde	Tanzania	7° 6’ S 30° 33’ E	Tanganyika expedition 1992	M	99.43	80.38	5.55	9.35	7.25	6.57	8.36	5.9	8.3	23.92	30.82	26.03	11.78	48.77	15.03	29.5	22.93	28.47	52.49	12.45	9.19	3	7	17	9	15	23	0	8.5	31.5	3	3	1	8	31	31	12	13	18	2
MRAC_92-81-P-642	Pseudosimochromis	babaulti	just south of Kasinde	Tanzania	7° 6’ S 30° 33’ E	Tanganyika expedition 1992	F	88.2	70	5.66	8.03	7.5	6.05	8.32	4.93	7.39	22.82	27.09	21.26	11.71	41.21	12.23	27.88	22.13	25.49	47.44	9.2	7.81	3	7	17	9	15	25	3	9	31	3	3	1	8	33	30	9	13	17	2
MRAC_92-81-P-613	Pseudosimochromis	babaulti	Mpimbwe Hills, northern part of Shashete Bay	Tanzania	7° 7’ S 30° 30’ E	Tanganyika expedition 1992	M	107.07	86.81	6.6	10.88	8.18	6.91	8.74	7.08	10.31	26.08	31.88	29.63	13.04	53.48	16.47	31.57	26.1	31.66	57.07	11.82	10	3	7	17	10	15	24	1	11	32	3	4	1	9	32	33	10	14	17	1
MRAC_92-81-P-1222	Pseudosimochromis	babaulti	Kalela	Tanzania	5° 59’ S 29° 50’ E	Tanganyika expedition 1992	M	85.51	70.18	4.46	7.74	6.62	5.23	7.64	4.54	7.37	21.28	24.58	20.67	11.37	40.29	11.37	25.46	21.11	26.22	47.35	11.01	7.21	3	7	16	9	15	21	0	10.5	30.5	2	3	1	9	32	31	17	13	17	3
MRAC_92-81-P-1228	Pseudosimochromis	babaulti	3km north of Kabwe	Tanzania	5°43’ S 29° 54’ E	Tanganyika expedition 1992	M	81.66	66.83	4.29	7.23	6.2	4.87	7.53	4.25	6.84	20.2	25.33	20.05	11.06	40.45	12.23	24.49	19.73	24.64	44.65	9.94	7.66	3	7	16	9	15	23	1	12.5	31.5	2	3	1	9	29	31	15	13	17	3
MRAC_92-81-P-200	Pseudosimochromis	babaulti	Ulwile Island, northern shore	Tanzania	7° 28’ S 30° 34’ E	Tanganyika expedition 1992	?	97.53	79.08	5.61	9.76	7.21	6.44	8.12	6.02	7.12	23.99	29.7	26.45	12.39	46.95	13.49	27.32	24.12	29.87	53.11	11.85	9.26	3	7	16	10	15	25	3	9	32	2	3	1	9	31	29	12	13	18	3
MRAC_92-81-P-1150	Pseudosimochromis	babaulti	Segunga, south of Sengunga bay	Tanzania	5°35’ S 29° 51’ E	Tanganyika expedition 1992	M	90.09	73.99	5.11	8.29	6.9	5.96	7.84	5.46	7.63	21.97	27.2	22.83	12.11	44.42	13.57	26.78	21.66	26.48	49.12	11.09	8.58	3	7	17	8	15	23	2	10	31	2	3	1	10	33	32	16	13	17	4
MRAC_92-81-P-1153	Pseudosimochromis	babaulti	Segunga, south of Sengunga bay	Tanzania	5°35’ S 29° 51’ E	Tanganyika expedition 1992	M	65.53	53.66	3.42	5.69	4.86	4.55	6.06	3.54	4.7	16.3	18.76	15.59	9.77	33.33	10.15	19.63	16.08	18.76	34.03	7.69	6.28	3	7	16	9	15	23	1	9	31	2	3	1	9	28	24	11	13	17	3
MRAC_92-81-P-1154	Pseudosimochromis	babaulti	Segunga, south of Sengunga bay	Tanzania	5°35’ S 29° 51’ E	Tanganyika expedition 1992	M	76.09	62.86	4.65	7.26	5.92	5.29	6.79	4.59	6.54	19.32	23.3	18.56	10.61	37.02	11.41	22.36	19.41	22.73	42.23	9.82	7.18	3	7	17	8	15	23	1	8	31	2	3	1	9	32	28	12	13	17	2
MRAC_92-81-P-1155	Pseudosimochromis	babaulti	Segunga, south of Sengunga bay	Tanzania	5°35’ S 29° 51’ E	Tanganyika expedition 1992	F	82.99	68.08	5.54	8.97	7.37	5.78	7.76	5.01	7.17	22.8	26.35	19.93	10.8	38.59	11.95	26.42	22.32	26.42	46.84	9.12	7.08	3	7	16	9	15	23	2	9	31	2	3	1	8	38	32	10	13	17	3
MRAC_92-81-P-1159	Pseudosimochromis	babaulti	Segunga, south of Sengunga bay	Tanzania	5°35’ S 29° 51’ E	Tanganyika expedition 1992	F	80.88	65.67	5	8.06	6.87	5.65	7.6	4.57	7.08	22.22	24.52	19.9	10.52	39.39	11.79	25.67	21.8	25.33	43.85	9.8	7.28	3	7	17	9	15	23	1	8	31	2	3	1	9	38	34	10	14	16	3
MRAC_95-96-P-3317	Pseudosimochromis	babaulti	Kapele	Zambia	8° 35’ S 31° 10’ E	Tanganyika expedition 1995	F	82.71	66.91	4.81	8.17	7.08	6.04	7.2	4.7	6.43	20.84	23.69	20.91	11.1	39.48	12.58	24.7	20.88	25.7	43.88	8.99	7.78	3	7	17	9	15	23	0	9	32	2	4	1	8	34	32	10	13	18	2
MRAC_92-81-P-794	Pseudosimochromis	babaulti	halfway between Ikola and Mkangasi		6° 40’ S 30° 21’ E	Tanganyika expedition 1992	M	100.01	80.88	5.92	9.77	8.19	6.43	8.96	6.12	9.67	25.05	29.82	26.27	12.35	49.47	15.45	30.35	24.08	28.93	52.86	12.75	9.8	3	7	17	9	15	25	2	9	32	2	3	1	8	35	35	17	14	17	2
MRAC_92-81-P-795	Pseudosimochromis	babaulti	halfway between Ikola and Mkangasi		6° 40’ S 30° 21’ E	Tanganyika expedition 1992	M	95.89	77.19	5.82	9.58	7.93	6.4	8.91	5.69	9.2	24.39	29.48	23.41	11.57	45.25	14.58	29.59	22.8	28.42	51.49	10.75	8.98	3	7	17	8	15	26	3	8	32	3	3	1	8	34	34	18	14	17	3
MRAC_92-81-P-796	Pseudosimochromis	babaulti	halfway between Ikola and Mkangasi		6° 40’ S 30° 21’ E	Tanganyika expedition 1992	M	93.28	74.27	5.25	8.87	7.24	5.96	8.15	5.3	7.78	22	27.27	23.19	11.55	44.78	14.78	27.27	22.03	25.86	48.71	11.78	8.4	3	7	17	9	15	22	0	10	32	2	3	1	8	28	32	14	14	17	2
MRAC_92-81-P-799	Pseudosimochromis	babaulti	halfway between Ikola and Mkangasi		6° 40’ S 30° 21’ E	Tanganyika expedition 1992	M	96.82	77.12	5.58	8.93	7.16	6.46	8.27	5.68	8.43	23.17	28.82	24.36	12.48	46.78	14.33	27.89	23.35	28.42	51.3	10.89	9.07	3	7	17	9	15	23	1	10	32	2	3	1	9	32	34	16	14	17	3
MRAC_92-81-P-716	Pseudosimochromis	babaulti	just south of Karema	Tanzania	6° 51’ S 30° 27’ E	Tanganyika expedition 1992	M	74.95	60.44	4.23	6.34	5.53	4.98	6.78	3.85	5.52	18.62	23.08	18.11	11.13	36.88	11.38	21.93	17.5	21.06	40.45	8.43	6.99	3	7	17	9	15	24	2	10	32	2	3	1	8	33	28	8	14	17	2
MRAC_92-81-P-717	Pseudosimochromis	babaulti	just south of Karema	Tanzania	6° 51’ S 30° 27’ E	Tanganyika expedition 1992	M	90.56	73	5.29	8.57	6.7	6.04	7.89	5.6	7.11	22	28.84	24.55	11.78	44.61	13.8	26.41	20.8	25.9	47.44	11.19	8.63	3	7	16	10	15	23	1	10	32	3	3	1	7	31	31	11	14	17	2
MRAC_92-81-P-718	Pseudosimochromis	babaulti	just south of Karema	Tanzania	6° 51’ S 30° 27’ E	Tanganyika expedition 1992	F	72.89	59.1	4.06	7.05	5.86	4.9	6.92	3.99	5.28	17.75	21.29	19.18	10.59	34.86	10.72	22.18	18.27	21.1	39.44	8.61	6.47	3	7	17	9	15	24	1	9	32	2	3	1	8	32	28	8	14	17	3
MRAC_92-81-P-719	Pseudosimochromis	babaulti	just south of Karema	Tanzania	6° 51’ S 30° 27’ E	Tanganyika expedition 1992	M	67.89	54.22	3.33	5.98	5.2	4.44	6.46	3.59	4.93	16.68	21.28	16.51	9.2	32.81	10	20.27	15.98	20.08	35.73	8.02	6.36	3	7	17	9	15	23	1	9	32	2	3	1	8	29	24	12	14	17	3
MRAC_92-81-P-721	Pseudosimochromis	babaulti	just south of Karema	Tanzania	6° 51’ S 30° 27’ E	Tanganyika expedition 1992	F	73.5	58.92	3.8	6.19	5.42	4.97	6.56	3.99	5.53	17.62	20.74	17.37	9.53	36.4	10.79	21.37	17.55	20.86	38.81	8.84	6.68	3	7	17	10	15	24	1	10	33	2	4	1	8	31	24	6	14	18	3
MRAC_92-81-P-722	Pseudosimochromis	babaulti	just south of Karema	Tanzania	6° 51’ S 30° 27’ E	Tanganyika expedition 1992	F	93.63	76.15	5.78	9.66	8.38	6.36	8.64	4.89	8.47	24.61	28.55	24.86	11.64	45.57	13.49	28.46	24.87	29.52	50.62	11.13	8.5	3	7	17	9	15	24	1	9	32	3	4	1	4	43	34	10	14	17	3
MRAC_92-81-P-723	Pseudosimochromis	babaulti	just south of Karema	Tanzania	6° 51’ S 30° 27’ E	Tanganyika expedition 1992	M	82.09	66.54	4.49	7.34	5.79	5.25	7.39	4.47	6.43	19.72	24.7	18.54	11.24	40.19	12.3	24.36	19.46	23.36	45.41	10.7	7.81	3	7	17	9	15	25	2	8	32	2	3	1	6	32	28	11	14	17	1
MRAC_92-81-P-727	Pseudosimochromis	babaulti	just south of Karema	Tanzania	6° 51’ S 30° 27’ E	Tanganyika expedition 1992	M	71.3	56.63	3.4	5.99	5.36	4.78	6.65	4.03	4.69	17.09	22.31	17.32	9.35	35.28	11	21.33	17.77	21.38	37.13	8.03	6.14	3	7	17	9	15	23	1	10	32	2	3	1	8	30	26	11	13	18	3
MRAC_92-81-P-728	Pseudosimochromis	babaulti	just south of Karema	Tanzania	6° 51’ S 30° 27’ E	Tanganyika expedition 1992	F	66.43	53.81	3.51	5.59	5.2	4.41	6.44	3.24	4.79	16.15	19.51	16.42	9.27	33.32	9.35	19.79	15.38	19.66	34.66	8.64	6.15	3	7	18	9	15	25	3	9	32	2	3	1	8	30	25	6	14	18	3
MRAC_92-81-P-904	Pseudosimochromis	babaulti	Kalia, bay at mouth of Lugonesi River	Tanzania	6° 27’ S 30° 8’ E	Tanganyika expedition 1992	F	79.1	63.79	4.34	7.32	6.13	5.18	7.61	4.13	6.32	19.43	23.28	19.63	10.77	37.27	11.62	23.68	20.5	25.02	42.28	9.59	7.21	3	7	16	10	15	23	1	9	31	2	3	1	8	33	29	7	13	17	3
MRAC_B0-12-P-354	Simochromis	diagramma	Cap Banza	D. R. Congo	4° 04’ S 29° 14’ E	Tanganyika expedition 2010	F	120.42	95.01	7.67	12.22	9.46	7.86	9.75	10.21	12.03	30.3	35.65	27.99	13.18	56.33	17.39	34.02	30.35	37.93	65.94	12.01	11.19	3	8	16	10	16	22	0	12	33	4	3	1	13	39	30	17	14	17	0
MRAC_B0-12-P-355	Simochromis	diagramma	Cap Banza	D. R. Congo	4° 04’ S 29° 14’ E	Tanganyika expedition 2010	M	82.64	64.23	4.68	7.91	6.48	6.07	7.27	6.51	7.68	20.76	24.67	20.66	10.27	37.67	11.82	24.17	20.77	26.1	45.19	7.82	8.3	3	8	17	9	16	23	0	12	33	4	4	1	11	34	25	15	15	17	0
MRAC_B0-12-P_356-357(1)	Simochromis	diagramma	Mugayo	D. R. Congo	6° 47’ S 29° 33’	Tanganyika expedition 2010	F	88.89	70.11	5.01	8.48	5.62	5.29	7.18	6.4	7.19	21.21	25.67	20.69	10.58	41.17	11.34	23.9	22.97	28.98	49	10.01	8.19	3	8	17	11	16	22	0	14	33	3	2	1	10	34	26	15	15	17	0
MRAC_95-96-P-1377-1390_(1)	Simochromis	diagramma	Ninde	Tanzania	7° 40’ S 30° 43’ E	Tanganyika expedition 1995	F	84.39	66.32	4.49	7.76	6	6.17	7.1	6.38	6.47	20.02	23.46	20.64	11.3	38.1	12.78	23.65	21.26	27.39	46.43	8.76	7.8	3	9	18	11	16	24	0	14	34	2	3	1	12	36	24	15	15	18	0
MRAC_95-96-P-1377-1390_(2)	Simochromis	diagramma	Ninde	Tanzania	7° 40’ S 30° 43’ E	Tanganyika expedition 1995	?	84.52	67.15	4.35	8.6	6.3	6.12	7.28	6.24	7.32	20.7	24.53	20.7	10.57	38.1	11.36	24.09	21.32	27.7	47.03	10.38	8.37	3	8	18	11	16	25	0	14.5	34.5	2	4	1	12	31	24	16	16	17	0
BMNH_1889.1.30.9	Simochromis	diagramma	Ujiji	Tanzania	n.a.	Coode-Hore	?	90.67	70.59	5.31	8.51	6.92	6.63	7.47	7.37	6.71	22.53	25.88	22.81	11.3	42.64	13.94	25.36	22.71	29.68	50.4	10.87	8.82	3	8	18	9	16	25	0	13	33	2	2	1	11	39	26	12	15	18	0
BMNH_1889.1.30.10	Simochromis	diagramma	Ujiji	Tanzania	n.a.	Coode-Hore	?	75.14	58.87	4.74	7.48	5.92	5.78	6.79	6.23	6.19	19.44	24.4	19.7	9.1	35.93	11	21.57	18.76	23.07	42.37	7.54	7.47	3	8	17	11	15	23	0	13	33	3	2	1	12	35	26	12	15	17	0
BMNH_1889.1.30.11	Simochromis	diagramma	Ujiji	Tanzania	n.a.	Coode-Hore	?	66.18	52.08	3.3	5.45	5	4.65	5.7	4.92	4.92	16.46	19.78	15.93	8.2	30.84	8.98	19.3	16.82	22.66	35.47	8.07	6.44	3	8	18	10	16	23	0	14.5	33.5	2	3	1	11	31	23	15	15	17	0
MRAC_106503	Simochromis	diagramma	Kasanga	Tanzania	8° 28’ S 31° 9’ E	M. Poll	?	101.9	79.84	6.07	10.2	7.48	7.15	8.68	7.36	9.37	25.27	29.21	25.06	12.45	45.88	14.53	28.48	28.6	34.99	57.62	10.01	9.39	3	8	18	10	16	23	0	13	33	3	3	1	13	34	29	18	15	17	0
SAIAB_966(1)	Pseudosimochromis	magaretae	Kigoma	Tanzania	4° 52’ S 29° 37’ E	G. S. Axelrod	M	93.4	76.43	4.76	8.91	5.65	6	8.88	7.15	8.31	24.38	28.85	22.5	12.25	44.99	13.88	28.63	25.25	32.9	54.4	9.38	10.17	3	8	17	9	14	23	0	10	31	2	2	1	9	32	30	16	14	16	2
SAIAB_966(2)	Pseudosimochromis	magaretae	Kigoma	Tanzania	4° 52’ S 29° 37’ E	G. S. Axelrod	M	85.1	68.79	4.35	7.8	5.03	5.6	8.07	7.35	7.03	21.69	25.94	21.5	11.8	43.09	13.43	24.89	21.86	27.6	45.85	8.52	9.45	3	7	17	9	13	22	0	11	32	3	2	1	9	36	24	20	14	16	2
MRAC_B0-12-P-360	Pseudosimochromis	marginatus	Cap Banza	D. R. Congo	4° 4’ S 29° 14’ E	Tanganyika expedition 2010	M	82.83	68.05	4.28	7.73	5.97	5.51	8.16	5.12	6.72	20.27	24.71	21.85	10.49	38.46	12.02	25.7	21.3	27.67	47.08	9.61	8.1	3	7	17	9	15	22	0	11	32	3	4	1	10	36	34	13	14	17	4
MRAC_B0-12-P-359	Pseudosimochromis	marginatus	Cap Banza	D. R. Congo	4° 4’ S 29° 14’ E	Tanganyika expedition 2010	M	87.34	71.94	5	8.62	6.59	5.88	8.36	5.69	6.87	21.59	25.4	25.11	11.24	41.57	12.56	25.88	22.18	28.41	49.19	9.82	7.88	3	7	18	8	15	23	0	11	31	3	4	1	9	42	40	10	14	17	3
MRAC_B0-12-P-361	Pseudosimochromis	marginatus	Kisokwe	D. R. Congo	4° 15’ S 29° 11’ E	Tanganyika expedition 2010	F	83.22	67.16	4.94	9.09	7	5.57	7.8	5.38	7.08	22.29	27.01	22.64	10.31	38.06	10.91	25.94	20.92	26.18	46.78	9.19	7.08	3	7	18	8	15	21	0	10	32	2	5	1	10	42	40	12	14	17	5
MRAC_92-81-P-1014	Pseudosimochromis	marginatus	1/3 distance Bulu Point - Luagala Point	Tanzania	6° 10’ S 29° 40’	Tanganyika expedition 1992	F	90.51	74.48	6.37	9.89	7.59	6.18	8.9	6.07	7.48	24.03	27.23	25.38	10.59	43.2	12.29	30.33	23.07	27.61	50.62	10.76	7.93	3	7	17	9	15	22	0	11.5	31.5	3	5	1	9	41	40	14	13	18	3
MRAC_92-81-P-1007	Pseudosimochromis	marginatus	1/3 distance Bulu Point - Luagala Point	Tanzania	6° 10’ S 29° 40’	Tanganyika expedition 1992	M	96.76	78.52	5.98	9.68	6.86	5.96	9.05	6.57	7.85	24.15	29.68	27.55	11.32	47.26	13.92	30.48	22.55	28.84	51.81	12.64	8.73	3	7	17	9	15	23	0	10.5	31.5	3	4	1	10	39	40	16	14	17	4
MRAC_92-81-P-998	Pseudosimochromis	marginatus	1/3 distance Bulu Point - Luagala Point	Tanzania	6° 10’ S 29° 40’	Tanganyika expedition 1992	F	76.12	61.42	4.2	6.5	5.04	4.68	6.66	4.67	5.17	18.21	22.38	19.48	9.16	36.92	10.91	23.38	17.8	21.64	39.69	10.24	7.05	3	7	17	9	15	23	0	10	32	3	4	1	9	36	31	11	14	17	3
MRAC_B0-12-P-375-379(1)	Pseudosimochromis	marginatus	Lubumba	D. R. Congo	3° 59’ S 29° 7’	Tanganyika expedition 2010	F	98.49	80.34	5.74	9.18	7.12	6.27	8.91	6.39	7.84	23.61	29.46	26.58	12.49	46.75	14.32	28.76	23.74	30.55	53.8	10.99	8.5	3	7	17	9	15	22	0	10.5	31.5	2	3	1	9	35	34	13	14	17	4
MRAC_B0-12-P-375-379(2)	Pseudosimochromis	marginatus	Lubumba	D. R. Congo	3° 59’ S 29° 7’	Tanganyika expedition 2010	F	88.25	72.15	5.57	8.89	7.02	5.66	8.79	5.6	7.3	23.7	23.48	24.24	11.44	41.36	12.2	27.74	23.03	28.34	49.25	10.15	7.52	3	7	18	9	15	24	1	8	32	2	4	1	9	40	36	14	14	17	4
MRAC_B0-12-P-375-379(3)	Pseudosimochromis	marginatus	Lubumba	D. R. Congo	3° 59’ S 29° 7’	Tanganyika expedition 2010	F	90.68	73.84	5.57	9.73	7.57	6.23	8.91	5.69	7.93	24.01	28.98	25.6	11.28	41.74	12	28.71	24.99	29.72	50.11	9.62	7.45	3	7	18	9	15	24	1	9	32	2	3	1	9	38	38	14	14	17	4
MRAC_B0-12-P-375-379(4)	Pseudosimochromis	marginatus	Lubumba	D. R. Congo	3° 59’ S 29° 7’	Tanganyika expedition 2010	F	83.02	67.44	4.64	7.94	6.32	5.58	7.89	5.75	6.13	21.12	26.26	23.08	11.27	39.56	11.3	24.62	20.57	25.74	45.89	8.17	7.61	3	7	18	8	15	22	0	11	32	2	3	1	9	38	34	11	14	17	3
MRAC_B0-12-P-375-379(5)	Pseudosimochromis	marginatus	Lubumba	D. R. Congo	3° 59’ S 29° 7’	Tanganyika expedition 2010	F	85.59	69.2	5.18	8.64	7.05	5.92	8.1	5.42	6.74	22.51	27.03	23.99	11.58	41.11	10.78	26.4	22.76	27.63	46.72	8.73	7.64	3	7	18	8	15	22	0	12	32	2	4	1	9	39	34	11	14	17	4
MRAC_129674	Pseudosimochromis	marginatus	Luhanga	D. R. Congo	3° 31’ S 29° 9’ E	G. Matthes	F	88.18	71.68	4.8	9.78	7.97	6.37	8.92	5.62	7.34	24.14	26.75	24.02	10.88	41.68	12	28.97	22.97	26.91	46.88	9.63	7.57	3	7	17	8	15	23	0	11	32	2	3	1	9	37	36	15	14	17	3
MRAC_129677	Pseudosimochromis	marginatus	Luhanga	D. R. Congo	3° 31’ S 29° 9’ E	G. Matthes	m	89.42	72.18	5.04	8.99	6.91	6.51	8.07	5.57	7.14	21.81	28.64	25.08	11.16	43.35	13.22	27.08	21.06	25.88	47.23	10.2	8.45	3	6	18	8	14	22	0	11	32	2	3	1	9	36	34	12	14	17	4
MRAC_129681	Pseudosimochromis	marginatus	Luhanga	D. R. Congo	3° 31’ S 29° 9’ E	G. Matthes	F	95.72	77.67	6.33	10.26	8.5	6.72	8.74	6.06	9.19	26.38	30.24	26.09	10.68	44.6	13.48	31.49	25.18	30.54	53.09	9.72	8.28	3	7	18	8	15	22	0	11	32	3	3	1	9	40	39	18	14	17	3
MRAC_129682	Pseudosimochromis	marginatus	Luhanga	D. R. Congo	3° 31’ S 29° 9’ E	G. Matthes	M	98.66	80.44	6.1	10.25	7.04	6.58	8.74	6.47	8.5	24.57	31.39	27.33	11.74	48.44	15.02	30.47	23.3	29.39	52.8	11.29	9.15	3	7	18	9	15	25	3	11	32	3	4	1	9	36	35	14	14	17	4
MRAC_129685	Pseudosimochromis	marginatus	Luhanga	D. R. Congo	3° 31’ S 29° 9’ E	G. Matthes	F	82.8	68.2	4.68	7.94	6.77	5.94	7.56	4.97	6.35	20.51	24.67	21.27	9.97	39.87	11.76	25.23	19.94	24.74	45.22	9.47	7.49	3	7	18	9	15	22	0	10	32	3	3	1	9	37	30	10	14	17	4
MRAC_B0-12-P-382	Pseudosimochromis	marginatus	Magogoro	D. R. Congo	5° 39’ S 29° 12’ E	Tanganyika expedition 2010	F	99.22	80.49	5.84	9.9	7.29	6.43	8.54	6.84	8.95	24.19	31.5	27.71	11.57	45.7	13.87	28.7	25.18	32.15	54.71	11.7	9.18	3	7	17	9	15	22	0	13	32	2	5	1	10	37	36	11	14	17	4
MRAC_106523	Pseudosimochromis	marginatus	Manga	D. R. Congo	4° 9’ S 29° 13’ E	M. Poll	M	90.3	74.22	5.29	10.2	6.7	6.01	8.31	6	7.66	22.55	30.42	25.57	11.18	43.59	12.78	28.03	23.15	28.47	50.23	10.89	7.88	3	7	18	9	15	22	0	12	32	3	3	1	10	40	34	13	14	17	5
MRAC_106524	Pseudosimochromis	marginatus	Manga	D. R. Congo	4° 9’ S 29° 13’ E	M. Poll	M	86.97	70.46	4.94	8.2	6.46	5.84	7.83	5.62	6.73	20.93	27.62	22.6	10.79	41.72	12.09	26.38	19.72	24.98	47.53	10.2	8.47	3	7	18	8	15	23	0	9	32	3	3	1	9	36	34	15	14	17	4
MRAC_106525	Pseudosimochromis	marginatus	Manga	D. R. Congo	4° 9’ S 29° 13’ E	M. Poll	M	83.08	67.03	4.63	8.77	7.09	5.51	7.63	5.38	7.12	20.31	27.44	21.67	11.09	39.12	12.03	24.87	19.97	24.38	44.1	11.08	7.51	3	7	18	8	15	25	2	10.5	32.5	3	3	1	9	34	34	14	14	17	3
MRAC_B0-12-P-384	Pseudosimochromis	marginatus	Mukindu	D. R. Congo	5° 36’ S 29° 23’ E	Tanganyika expedition 2010	?	60.62	48.91	3.07	4.82	4.24	3.8	5.9	3.48	4.18	14.82	18.04	16.44	7.98	26.56	8.37	16.55	16.4	21.2	34.59	7.13	5.38	3	7	17	9	15	22	0	10	31	2	4	1	9	34	26	9	14	17	2
MRAC_B0-12-P-385	Pseudosimochromis	marginatus	Mukindu	D. R. Congo	5° 36’ S 29° 23’ E	Tanganyika expedition 2010	?	63.68	52.48	3.2	5.18	3.86	4.12	6.33	3.75	4.84	15.18	18.58	17.15	7.8	29.29	8.93	17.97	17.4	21.93	35.4	7.48	5.55	3	7	17	9	16	22	0	10	32	3	4	1	10	34	25	10	14	17	3
MRAC_B0-12-P-386	Pseudosimochromis	marginatus	Musinwa	D. R. Congo	5° 41’ S 29° 25’ E	Tanganyika expedition 2010	F	79.44	66.44	4.54	7.67	6.09	5.2	7.31	5.22	6.96	19.64	25.08	21.96	9.77	37.22	11.15	22.33	21.73	28.07	46.57	10.35	7.51	3	7	16	9	16	23	0	12	33	2	4	1	10	37	34	10	14	17	3
MRAC_B0-12-P-387	Pseudosimochromis	marginatus	Musinwa	D. R. Congo	5° 41’ S 29° 25’ E	Tanganyika expedition 2010	M	80.51	66.07	4.4	7.33	5.5	4.9	6.88	5.21	6.09	19.09	24.67	22.59	10.29	37.87	11.48	22.66	19.66	25.67	44.61	9.65	7.57	3	7	17	9	15	24	2	10	32	2	3	1	10	35	32	12	14	17	5
MRAC_B0-12-P-388	Pseudosimochromis	marginatus	Musinwa	D. R. Congo	5° 41’ S 29° 25’ E	Tanganyika expedition 2010	M	96.03	78.89	5.92	10.68	7.52	6.5	9	6.65	8.21	25.21	29.12	26.78	11.07	45.38	13.61	30.68	24.26	29.99	52.94	11.52	8.5	3	7	17	8	15	22	0	11.5	32.5	2	4	1	10	41	40	14	14	17	4
MRAC_B0-12-P-389	Pseudosimochromis	marginatus	Musinwa	D. R. Congo	5° 41’ S 29° 25’ E	Tanganyika expedition 2010	F	94.68	77.6	6.09	10.03	7.03	6	8.69	6.34	9.83	24.06	29.32	27.62	11.09	43.76	13.01	27.57	25.76	32.19	54.29	10.97	8.52	3	7	17	9	15	24	2	10	32	2	3	1	10	41	38	12	14	17	5
MRAC_B0-12-P-390	Pseudosimochromis	marginatus	Musinwa	D. R. Congo	5° 41’ S 29° 25’ E	Tanganyika expedition 2010	M	83.72	70.3	4.63	7.8	5.91	5.59	8.01	5.48	7.66	20.39	26.09	23.11	11.02	39.65	12.37	24.23	23.03	29.73	48.82	10.35	8.08	3	7	17	9	15	23	0	10	33	2	4	1	11	35	31	14	14	17	5
MRAC_B0-12-P-391	Pseudosimochromis	marginatus	Musinwa	D. R. Congo	5° 41’ S 29° 25’ E	Tanganyika expedition 2010	M	86.36	69.78	4.35	8.18	5.78	5.53	7.65	5.5	6.41	20.39	25.6	23.58	10.81	39.85	12.23	24.19	21.36	27.25	47.81	10.41	7.81	3	7	17	9	15	22	0	11.5	32.5	2	4	1	10	34	30	13	14	17	4
MRAC_B0-12-P-392	Pseudosimochromis	marginatus	Musinwa	D. R. Congo	5° 41’ S 29° 25’ E	Tanganyika expedition 2010	M	80.98	66.73	4.37	7	5.26	5.31	7.54	4.92	7.35	19.48	24.41	21.94	9.3	36.48	12.48	22.87	20.47	27.66	46.46	9.05	7.53	3	7	17	9	15	24	1	11	32	2	4	1	11	34	30	11	14	17	5
MRAC_B0-12-P-393	Pseudosimochromis	marginatus	Musinwa	D. R. Congo	5° 41’ S 29° 25’ E	Tanganyika expedition 2010	F	82.42	67.65	4.67	7.41	6.21	5.35	7.6	5.21	6.69	20.97	25.09	24.56	10.18	37.73	11.22	22.61	22.06	29.68	47.68	9.28	8	3	7	17	8	15	22	0	11	32	2	4	1	10	38	32	13	14	17	4
IRSN_360(1)	Pseudosimochromis	marginatus	Manga	D. R. Congo	4° 9’ S 29° 13’ E	M. Poll	M	83.64	67.77	4.6	8.02	5.73	5.49	7.8	5.25	6.59	20.15	25.8	22.76	9.98	39.81	11.34	25.03	20.71	26.49	47.47	9.29	7.45	3	7	18	8	15	23	0	11	32	2	3	1	11	39	32	13	14	17	5
IRSN_360(2)	Pseudosimochromis	marginatus	Manga	D. R. Congo	4° 9’ S 29° 13’ E	M. Poll	M	64.17	51.53	3.15	5.39	4.37	4.19	6.64	3.9	4.59	15.54	19.3	17.79	9.07	30.37	8.67	18.95	15.23	18.77	34.56	7.06	5.42	3	7	18	8	15	23	0	9	32	3	3	1	9	35	26	8	14	17	4
MRAC_82-12-P-157	Pseudosimochromis	marginatus	Ubwari face ouest	D. R. Congo	between 4° 07’ S 29° 15’E and 4° 31’ S 29° 13’ E	M. Schreyen	M	85.05	67.78	4.98	8.88	7.05	5.9	8.13	5.46	7.47	21.43	25.82	23.88	11.18	39.1	11.67	26.38	21.02	25.84	47.05	8.38	7.76	3	7	17	9	15	22	0	11.5	31.5	2	3	1	11	38	38	17	14	16	5
MRAC_82-12-P-158	Pseudosimochromis	marginatus	Ubwari face ouest	D. R. Congo	between 4° 07’ S 29° 15’E and 4° 31’ S 29° 13’ E	M. Schreyen	M	85.61	69.48	4.88	8.42	6.31	5.78	7.88	5.72	7	20.88	27.46	22.52	10.82	41.12	12.46	26.07	20.85	25.88	47.13	9.97	7.93	3	8	18	9	15	24	0	10	32	3	3	1	10	37	32	12	14	17	5
MRAC_76-4-P-95	Pseudosimochromis	pleurospilus	Cap Kabayeye	Zambia	n.a.	P. Brichard	M	84.49	68.44	5.1	8.4	7.07	6.09	7.68	5.48	8.01	21.43	26.36	20.24	11.15	40.88	13.73	26.37	20.49	26.06	45.75	8.93	8.67	3	7	16	10	16	22	0	11	31	2	3	1	9	32	34	14	13	17	2
MRAC_76-4-P-96	Pseudosimochromis	pleurospilus	Cap Kabayeye	Zambia	n.a.	P. Brichard	M	91.93	73.48	5.43	9.42	7.17	6.27	7.64	5.41	7.95	22.24	26.62	23.18	10.91	44.88	14.32	26.59	21.43	26.48	47.69	10.93	9.11	3	7	16	10	15	21	0	10	32	2	3	1	9	30	29	16	13	18	4
MRAC_76-4-P-98	Pseudosimochromis	pleurospilus	Cap Nundo	Zambia	8° 31’S 30° 38’ E	P. Brichard	F	74.49	61.25	4.95	8.25	6.71	5.23	7.28	3.73	6.63	21.59	20.87	18.99	9.44	32.24	10.12	23.89	21.74	26.83	42.6	8.61	6.88	3	7	16	9	15	22	0	9	31	2	3	1	9	38	31	9	13	17	4
MRAC_76-4-P-99	Pseudosimochromis	pleurospilus	Cap Nundo	Zambia	8° 31’S 30° 38’ E	P. Brichard	F	72.04	59.98	4.5	7.78	6.52	5.2	7.03	3.83	6.19	19.88	20.69	17.6	9.57	32.52	10.48	22.12	20.67	24.78	39.9	8.98	6.43	3	7	17	9	14	22	1	11	32	2	3	1	9	35	27	8	13	18	4
MRAC_78-25-P-703-704(1)	Pseudosimochromis	pleurospilus	Chaitika	Zambia	8° 34’ S 30° 48’ E	P. Brichard	F	88.31	73.04	5.92	10.01	7.82	6.03	8.45	5.04	9.03	24.6	26.67	21.29	10.75	40.59	13.12	27.68	26.84	30.24	50.11	9.36	8.61	3	7	16	10	15	23	2	9	31	3	3	1	8	37	37	12	13	17	2
MRAC_77-35-P-118	Pseudosimochromis	pleurospilus	Chaitika	Zambia	8° 34’ S 30° 48’ E	P. Brichard	M	92.5	75.07	5.72	9.39	7.75	6.27	7.98	5.94	9.14	22.58	28.44	21.05	11.54	45.31	14.91	27.38	22.62	28.04	48.55	10.68	9.24	3	7	16	10	15	22	0	9.5	31.5	2	3	1	9	31	30	17	13	17	2
MRAC_77-35-P-119	Pseudosimochromis	pleurospilus	Chaitika	Zambia	8° 34’ S 30° 48’ E	P. Brichard	M	101.65	82.81	6.46	10.57	8.63	6.63	8.59	6.82	10.4	25.35	30.71	26.3	11.59	49.94	15.28	29.68	25.24	30.84	53.86	11.59	9.88	3	7	16	10	15	22	0	12	32	2	3	1	10	34	34	15	13	18	5
MRAC_77-35-P-120	Pseudosimochromis	pleurospilus	Chaitika	Zambia	8° 34’ S 30° 48’ E	P. Brichard	M	84.27	67.11	5.04	8.49	6.74	6.01	7.48	5.39	7.22	20.93	25.6	21.16	10.77	38.77	12.54	25.27	20.63	25.05	43.77	9.59	8.33	3	7	16	9	15	23	2	9.5	31.5	2	3	1	9	32	30	15	13	16	3
MRAC_76-4-P-480	Pseudosimochromis	pleurospilus	Kama Bay	Zambia	n.a.	P. Brichard	F	71.15	57.51	4.3	7.43	6.27	5.18	6.99	3.74	6.09	20.04	21.34	17.87	9.47	32.06	9.8	22.52	19.74	23.54	39.9	8.03	6.43	3	7	16	9	15	22	1	10.5	30.5	3	3	1	8	34	28	9	13	16	3
MRAC_76-4-P-464	Pseudosimochromis	pleurospilus	Kama Bay	Zambia	n.a.	P. Brichard	M	82.67	67.22	4.91	8.57	6.73	5.19	7.51	4.44	8.03	20.75	23.41	20.6	10.24	36.69	12.04	22.95	23.04	22.98	46.88	8.87	7.55	3	7	16	9	15	23	3	10	31	2	3	1	8	30	30	14	13	17	4
MRAC_76-4-P-465	Pseudosimochromis	pleurospilus	Kama Bay	Zambia	n.a.	P. Brichard	M	79.72	65.1	4.73	7.92	6.35	5.21	7.29	4.12	6.52	20.04	21.95	18.67	10.06	36.3	12.41	22.47	21.36	25.76	44.19	9.46	7.58	3	7	17	9	15	23	1	10	32	2	2	1	8	30	30	13	13	18	3
MRAC_77-35-P-121	Pseudosimochromis	pleurospilus	Chaitika	Zambia	8° 34’ S 30° 48’ E	P. Brichard	F	75.68	62.6	4.64	7.79	6.57	5.49	7.02	4.59	7.06	19.78	23.41	20.1	9.1	37.1	11.65	23.09	18.31	22.61	41.06	8.41	7.5	3	7	17	10	15	23	1	10	32	2	3	1	8	32	27	9	13	18	3
MRAC_77-35-P-117	Pseudosimochromis	pleurospilus	Chaitika	Zambia	8° 34’ S 30° 48’ E	P. Brichard	M	97.66	78.8	6.13	9.99	7.49	6.48	8.04	6.55	9.24	23.86	30.28	24.62	10.88	47.79	14.26	28.74	22.9	28.35	51.61	11.09	10.12	3	7	17	10	15	23	1	10	32	2	3	1	9	33	31	14	13	17	2

## Sheet: C. raeymaekersi
host ID
host collection number		MRAC B0-12-P-357	MRAC B0-12-P-357	MRAC B0-12-P-659	MRAC B0-12-P-659	MRAC B0-12-P-659	MRAC B0-12-P-659	MRAC B0-12-P-659	MRAC B0-12-P-659	MRAC B0-12-P-659	MRAC B0-12-P-662	MRAC B0-12-P-662	MRAC B0-12-P-662	MRAC B0-12-P-662	MRAC B0-12-P-662	MRAC B0-12-P-662	MRAC B0-12-P-662	MRAC B0-12-P-662	MRAC B0-12-P-662	MRAC B0-12-P-659-662	MRAC B0-12-P-659-662	MRAC B0-12-P-659-662	MRAC B0-12-P-659-662	MRAC B0-12-P-677	MRAC B0-12-P-677	MRAC B0-12-P-659-662
Locality		Mugayo	Mugayo	Mukamba	Mukamba	Mukamba	Mukamba	Mukamba	Mukamba	Mukamba	Mukamba	Mukamba	Mukamba	Mukamba	Mukamba	Mukamba	Mukamba	Mukamba	Mukamba	Mukamba	Mukamba	Mukamba	Mukamba	Kapakwe	Kapakwe	Mukamba			mean	st dev	min	max	N
Adult size	L	812.9	744.1	621.4	630	666.8	738.5	662.2	515.5	526.8	682	727.8	675.2	615.8	621.1	658.2	667.6	690.1	629	430.1	583.6	524.6	498.1	575.3	617.3	580.3	Adult size	L	627.772	86.8435	430.1	812.9	25
	W	96.8	150	117.6	113.6	134.3	115.2	125.7	118.9	122.2	132.3	156.9	151.8	134.6	127.3	133.1	121.2	135	124.9	96.3	91.4	152	99.4	117.6	122.4	119.7		W	124.408	17.4613	91.4	156.9	25
Pharynx	W	45.2	47.1	37.6	35.2	41.1	41.6	37.3	33.5	33.3	38.5	40.9	38.1	37.7	37.6	39.9	37.4	44.4	42.7	32.9	33	34.7	30.8	37.5	43.5	38.2	Pharynx	W	38.388	4.20568	30.8	47.1	25
Dorsal anchor	a	32.7	34.8	44.9	45.5	41.5	45.4	44.2	42.6	44	45.1	39.4	43.3	39.6	40.6	43.8	40.5	44	41	35	30.3	32.2	32.3	31.4	30.9	30	Dorsal anchor	a	39.112	5.67913	29.9	46.4	50
	a	34.4	35.5	44.5	45.3	39.3	45.1	45.7	43.1	42.1	46.4	39.9	45.9	40	43.2	43.9	41.1	44.7	41.6	34.5	30.5	30.8	32	30.5	29.9	30.7
	b	24	23.7	30.7	31.1	29.3	31.8	30	28	32.2	31.7	29.5	31.6	28.3	29.2	33.1	28.2	29.3	28.2	27.6		23.9	22.8	22.1	21.8	21.1		b	27.6612	3.90421	20.3	33.1	49
	b	23	24.2	30.9	32.4	30	31.3	31.1	30.4	30.1	33.1	29.1	30.9	28.5	29.9	31.1	28.5	30	28.7	23	20.3	22.4	22.7	21.3	21.5	21.8
	c	3.8	3.4	3	4.6	3.4	3.2	3.8	4.7	3	4.4	2.3	3.7	4.2	5.1	2	3.6	3.3	3.7	3.3		2.1	2.9	2.5	1.7	2.8		c	3.36531	0.87739	1.7	5.1	49
	c	2.6	4.1	3.3	3.3	2.4	2.5	3.7	4.5	4.3	2.5	2.5	4.9	4.4	4.5	3.1	4.1	4.2	3.7	4.5	2.3	3.3	2.8	2.8	2	2.1
	d	13.8	13.3	16.1	16.3	12.7	16.2	17.6	17.3	14.4	17.1	12.8	16.9	13.5	14.1	15.1	15.1	16.6	15.7	14.1		10.2	11.8	11.1	12.3	10.7		d	14.2694	2.07948	10.2	18	49
	d	13.8	12.8	14.3	14.8	11.9	16.5	18	14.2	15.2	15.7	13.9	17.1	14.8	16.7	15.3	15.9	15.2	15.3	13.1	13.1	11.1	11.9	11.9	11.4	10.5
	e	9.6	9	12.2	11.4	10.1	11.4	13.4	10.9	10.8	10.4	10.7	12	10.5	11.2	10.9	10.9	11	11.3	10.7	11	9.7	9.6	9.3	10.4	10		e	10.668	1.06932	8.4	13.4	50
	e	9.7	10.2	12	11.5	10.7	11.8	13	10.7	12	10.8	11.8	11.9	10.7	10.9	11.1	10.2	11.3	8.4	8.5	10.2	9.4	9.4	8.9	10.3	9.6
Dorsal bar	x	35.9	35.1	43.6	38.2	39.8	45.7	38.1	46	35.8	43.1	42.1	39.6	38.1	39.3	41.6	39.9	42.8	38.5	31.2	30.4	29.9	31	30.8	33.6	29.3	Dorsal bar	x	37.576	5.09716	29.3	46	25
	y	10.2	11.6	14.4	15	13	15.5	12.9	12.4	12.5	11.1	12.6	16	12.6	10.5	14.9	12.8	19	17.4	9	9.3	13.6	11.3	9.7	11.1	9.4		y	12.712	2.57509	9	19	25
	w	6.5	7.7	9.6	10.7	9.9	12.2	10.4	9.4	8.5	10.8	9.3	9.5	9.9	11.1	11	8.2	12.1	8.9	5.7	5	7.1	6	6.2	6.7	6.4		w	8.752	2.09685	5	12.2	25
	h	12.9	11.1	14	11.5	13.7	17.1	17.2	15.8	13.6	14.5	16.8	15.7	12.4	18.5	14.6	14	17.1	14.5	10.2	10.9	11.1	11.3	11.7	12.2	11.9		h	13.7784	2.16493	9.6	18.5	49
	h	13.1	13.8	16.2	15.3	14.6	15.2	15.7	15.7	13.7	16	15.1	14.4	14.1	17	13.8	13.5	15.14		11.2	11.5	10.6	10.8	9.6	12.2	12.6
Ventral Anchor	a	29.9	29.8	36.2	34.5	32.8	34.6	34.8	34.1	34.9	35.2	30.4	34.6	31.6	33.5	34.3	32.5	33.7	34.8	29	26.6	27.7	27.9	27.9	27.7	26.7	Ventral Anchor	a	31.78	3.24415	26.1	36.2	50
	a	30	29.2	35.8	35	32.7	34.5	36	35.1	35.4	35.2	32.1	34.8	31.3	33.9	33.6	32.6	32.3	34.2	27.8	26.1	28.2	27.5	26.4	26.7	26.9
	b	27	27	32.7	33.2	28.6	33.8	32.3	32.4	33.2	31.4	32.7	33.6	33	33.2	33.7	32	32.1	31.6	26.7	25.2	27.6	27.4	25.6	25.7	24.3		b	30.4959	3.29526	24.3	35.4	49
	b	27.7	26.5	32.2	31.7	33.1	33.8	32.8	32.4	33.9	34	33	33.4	31.4	33.7	35.4	31.5	33.2	32.3	27.7	25.2		27	25.3	26.2	24.9
	c	4.1	3.4	5	6.2	5.1	3.6	5.1	4.3	3.9	4.7	2.5	4.8	3.2	4	2.8	4.4	4.4	4.9	3.1	2.4	1.8	3	3.3	2.1	2.6		c	3.73878	1.07467	1.8	6.2	49
	c	3.4	4.1	4.2	5.1	3.9	3	6.1	5	2.8	3.7	3	4	5.7	3.6	2.6	4.1	3.9	4.3	2	3		2.4	3.1	2.1	3.4
	d	8.3	9.7	11	10.8	11	9.7	11.1	9.3	12.9	12.1	8.4	9.6	10.8	9.9	9.9	7.5	7.6	10	7.3	7.2	8.4	5.7	7.8	6.4	7.9		d	9.25184	1.61454	5.7	13.9	49
	d	8.7	8.9	13.9	9.1	10.1	8.54	10.1	11	9.5	8.5	8.6	9.4	10.8	10.3	10.7	9.6	8	7.8	7.9		7.5	7.5	9.2	9.2	8.2
	e	10.4	10.7	11.5	11.7	10.8	12.7	13	11.6	10.8	11.3	10.2	10.6	9.8	11.4	12	11.3	12.5	12.2	11.5	11	10.5	11.2	10.9	10.3	9.5		e	11.226	0.877336	9.5	13.3	50
	e	11.1	11.6	11.7	12.2	11.1	13.3	12.3	12	12.2	11.6	10.9	11	10.1	11.7	11.9	11.7	11.9	11.4	10.5	9.5	10.9	10.2	10.2	11.2	9.7
Ventral bar	x	33.7	34.4	40.4	39.7	41.8	47.2	40.7	43.1	40	43.8	40.9	42.8	40.5	42.5	44.6	37.2	46.3	42.3	31.2	30	32.6	33.5	32.4	35.5	31.8	Ventral bar	x	38.772	5.04935	30	47.2	50
	x	35.9	36.1	39.2	40.4	44.2	45.5	40.7	43.1	40	43.8	40.9	42.8	40.5	42.5	44.6	37.2	46.3	42.3	31.2	30	31.4	33.2	31	35.2	31.7
	w	6.9	7.3	9	8.4	8.2	10.1	8.7	7.4	7.8	7.8	8.1	7.9	8.5	8.7	8.9	8.5	9.6	6.1	6	5.5	5.4	5.5	4.9	6.3	6.1		w	7.504	1.43541	4.9	10.1	25
Uniculi	I	11.5	11.3	11.6	11.8	12.5	11.9	11.8	11.5	12.4	12.1	11.4	11.8	11.6	11.6	11.8	11.3	11.8	12.5	12	12.2	11.7	12.9	11.2	11.5	11.4	Uniculi	I	11.9306	0.443567	11.2	12.9	50
	I	11.4	11.8	12.9	12	12.4	12.8	12	11.4	12.7	12.5	11.8	11.7	11.8	12.6	12.2	12.4	12.1	11.6	11.5	11.9	11.8	12	12	11.9	12.1
	II	10.6	10.4	10.9	10.4	11.3	10.6	10.6	10.8	10.8	10.7	10.5	10.9	10.7	10.8	10.5	10.8	11.1	10.8	10.7	10.7	10.1	10.9	11	10.8	10.9		II	10.7277	0.320124	10.1	11.9	47
	II	10.5	11	11.9	10.7	10.7		10.5	10.3	10.5	10.7	10.4	10.4	10.2		10.4	10.8	11.2	10.6	10.5	11.4	10.7		10.9	10.6	11
	III	15.1	12.5	15.5	18.6	16.7	17.7	15.8	15	15.1	17.5	15.1	15	15.4	13.7	14.3	13.9	17.9	14.5	16.7	15.5	15.5	13.8	12.9	17.3	13		III to VII	16.2629	2.04044	12.1	20.9	229
	III	13.6	15.9	14.4	16.8	19.4	18.4	18.1	16.5	18.3	16.9	19.6	20	14.3	16.7	18.8	18.9	18.1	16.9	16.5		15.6	14.4	12.7	16.5	13.1
	IV	15.5	14.1	18.5	17.4	15.5	18.3	15	13	16.7	14.7	16.5	16.2	17.8	13.9	17	16.6	17.1	15.7	14.5	14.7	16.6	18	15.8	13.4	14.8
	IV	14.8	12.7	18.9	14.1	16.2	19.3	19	15.7	13.8	13.6	14	16.9	16.8	19.2	14.7	19.3	20.5	18.6	14.6	13.3	13	15	13.8	17.8	14.7
	V	17.5		15.9	18.8	14.8	16.5	16.8	19.1	18.5	18.1	16.5	15.1	19.4	17.6	19.6	16.3	20.9	13.4	14.1	15.4	15	15.4	15.2	13.5	17.3
	V	18.3	17.2	18.7	16.9	18.9	15.1	19.4	18.3	19.6	17.6	19.2	18.9	19.6	16.9	19.5	19.4	20.2	19	15.7	14.4	15.5	15.2	17.1	17.8	17.8
	VI	16.7		18.7	15.3	14.9	14.5	18.2	17.5	14.4	19.3	18.3	15.1	14.5	18.8	14.7	18.6	14.9	17.2	17.7	13.7	13.1	14.7	14.7	15.1	16.9
	VII					19	17.9	17.2		17.7	14.8	14.4	18.9	18.9	17.8	19.6	14.4	15.9	13.6	13.6	12.4	12.7	13.5	12.1	13.1	13.2
	VI	17.6		14.3	18.1		14.3	14.4	15	15.9	14.6	14.4	17.6	17.8		17.2	14		15.9	16.2		17.7		17.3	15.3	16.7
	VII	13.1		18.1	13.7	17.5	14.6	18.1	17.2	15	20.8	18.6	14.6	15.3		18.1	14.5			17.9		16.4		15.4		13.9
MA	He	2.6	4	2.6	2.4	2.2	1.9	2.6	2	3.2	2.1	2.2	2.4	1.9	2	3	2.2	2.4	1.3	2	2.3	2.4	2.2	2.1	2.6	1.3	MA	He	2.316	0.551271	1.3	4	25
	Pe	31.8	27.2	27.7	28.4	28.7	28.7	29.6	29	27.3	31.6	29.9	30.3	30.1	31.1	30.2	32.4	28.2	29.2	30.1	28.2	28	28.7	30	28.4	28.5		Pe	29.332	1.39813	27.2	32.4	25
	AP	30	24.7	27.8	24.7	25.1	25.7	24.5	24.1	23.2	26.6	25.2	24.5	26.6	26.1	27.4	26.3	26.7	24.5	25.4	24.6	23.7	26.6	23.7	24.8	24.4		AP	25.476	1.52787	23.2	30	25

## Sheet: C. muterezii
host ID		S. diagramma
host collection number		MRAC B0-12-P-357	MRAC B0-12-P-659	MRAC B0-12-P-659-662	MRAC B1-23-P-517-549	MRAC B1-23-P-517-549	B1-23-P-376-410	MRAC B1-23-P-479-496	B1-23-411-443	B1-23-411-443	B1-23-411-443	B1-23-411-443	MRAC B1-23-P-479-496
Locality		Mugayo	Mukamba	Mukamba	Wonzye Point	Wonzye Point	Kalambo Lodge	Katoto	Muzumwa	Muzumwa	Muzumwa	Muzumwa	Katoto			mean	st dev	min	max	N
Adult size	L	777.4	595.7	644.7	366.4	423.3	354.2	553.1	407.2	459.8	551.6		764.3	Adult size	L	536.155	149.406	354.2	777.4	11
	W	159.9	149.2	144.9	84.6	92.5	110.6	111	108.4	153.9	113.1		122.4		W	122.773	25.4873	84.6	159.9	11
Pharynx	W	71.4	62.7	57.4	56.2	54.6	47.3	54.3	70.2	67.6	64.1	53.4	52.6	Pharynx	W	59.3167	7.70311	47.3	71.4	12
Dorsal anchor	a	30.6	29.1	27	26.5	24.2		28.2	27.2	27	27.7	27.1	29.7	Dorsal anchor	a	27.5455	1.56684	24.2	30.6	22
	a	29.5	28.3	27.2	27.6	25.1		28.6	27.2	26.9	26.6	25.3	29.4
	b	22.6	24.1	21.8	20	19.4		22.3	21.5	23.5	22.1	20.8	22.9		b	22.0455	1.23316	19.4	24.1	22
	b	22	23.6	22.3	20.2	21		22	21.3	23.4	22.7	22.2	23.3
	c	5	3.1	2.8	5	4.8		3.3	5.5	3.1	2.7	4.4	3.3		c	3.83636	1.05132	2.1	5.8	22
	c	5.8	3.8	2.6	4.8	2.1		3.8	5.1	3.2	3	3.2	4
	d	11.8	9	8.9	9.2	7.8		8.9	9.3	7.8	9	9.5	11.2		d	8.98182	1.18387	6.7	11.8	22
	d	9.9	9	7.7	9.4	8.5		10	9.3	6.7	8.3	7.1	9.3
	e	7.9	8.3	6.2	10.1	7.5		8.1	7.1	8.2	8.1	6.7	7.9		e	7.75909	0.884609	6.2	10.1	22
	e	8	7.2	7.7	8.5	6.7		8.6	7.3	7.7	7.6	6.4	8.9
Dorsal bar	x	31.4	29.6	31.3	29.5	26.5	23.7	25.3	31.7	35.5	29.1	29.9	36.6	Dorsal bar	x	30.0083	3.76116	23.7	36.6	12
	y	11.2	11.8	9.7	9.7	10.4	9.5	10.6	12.8	10	11.3	10.6	14.8		y	11.0333	1.5299	9.5	14.8	12
	w	7.7	6.9	6.5	5.5	4.1	6.2	6.5	7.3	6.7	7.2	5.8	6.9		w	6.44167	0.964326	4.1	7.7	12
	h	16.6	16.8	13.6	14.2	12.5	16	15.5	13.3	18	16.1	15	22.5		h	15.9917	2.51135	12.5	22.9	24
	h	18.3	15.7	13.7	14.7	14.1	14.3	16.2	15	16.7	16.1	16	22.9
Ventral Anchor	a	29.7	30.6	29.4	29	27.3		30.4	29.7	30.1	30.5	29.8		Ventral Anchor	a	29.53	0.995305	27.3	31.5	20
	a	30.2	29.7	28.4	29.7	28.3		31.5	29.7	29.9	28.1	28.6
	b	25.4	27.2	26.5	25.1	24.5		26	25.8	26	24.7	25.3			b	25.79	1.01561	23.5	28.3	20
	b	25.8	28.3	26.4	25.5	25.6		26	25.4	26.8	23.5	26
	c	2.6	3.8	3.4	3.1	4.5		4.6	5.4	4.8	5.1	4.7			c	3.955	0.937227	2.4	5.6	20
	c	3.9	3.3	2.4	4.2	3.2		4.7	3.6	3.3	5.6	2.9
	d	9.8	7.3	8.1	8.1	7.6		7.5	8.6	6.9	8.8	7.5			d	8.23	1.21876	5.9	10.7	20
	d	9.8	9.5	7.9	8.7	6.6		7.4	9.6	8.3	10.7	5.9
	e	10	9.6	10.4	10.2	8.8		11	9.2	10.9	9.5	8.9			e	9.71	0.89083	7.4	11	20
	e	8.8	9.5	10.5	10.3	9.3		9.1	10.4	10.8	9.6	7.4
Ventral bar	x	34.9	35.7	30.9	30.1	27.8	30.3	32.5	32.9	32.8	36.4	30.5	37.3	Ventral bar	x	32.6625	2.73906	27.8	38	24
	x	36.2	34.6	29.4	30.6	29.8	30.5	31.9	32.3	32	34.8	31.7	38
	w	6.4	5.9	5.7	5.8	4.8	3.8	5.4	6.7	5.5	6.7	5.4	6.6		w	5.725	0.85187	3.8	6.7	12
Uniculi	I	12.7	12.9	12.4	12.1	13		10.7	12.6	12.6	13.1	12.8	12.1	Uniculi	I	12.49	0.634035	10.7	13.2	20
	I		12.9	13.2	12.9	12.7		11.1		12.4	13	12.3	12.3
	II	11.8	11.7		11.8	12.1		12	12.1	12.3		11.7	11.2		II	11.7438	0.424215	10.8	12.4	16
	II		11.2		11.7			11.4	11.9	12.4		10.8	11.8
	III	22.2	26.5	21.9	20.5	20.6	19.2	22.7	22	22.7	22.3	22	24.1		III to VII	22.5178	1.56387	19.2	27.1	101
	III	24.1	25.2	23.3	21.6	20.1		22.4	21.4	22.1	23.1	19.6	22.2
	IV	24	24.5	23.1	22.4	20.9	19.3	23.1	22.4	23	23.7	22.3	25
	IV	25.3	27.1	22.5	22.2	21.8		22.6	22.3	22.4	23.9	20.7	22.8
	V	23.3	23.4	24.4		22.7		24.1	23.2	22.6	24.1	22	24.9
	V	25.3	22.5	25.8		21.9	20.7	24	23.1	24.2	24.1	22.8	25.8
	VI	21.2	24	23.7	19.6	21.2		22.4	21.5	21.7	22.8	20.4	22.7
	VII	22.8		22.2		20.7		21.4	21.4	21	22	20.1	21.8
	VI	22.6	22.1	22.8		22.8		21.8	21.9	22.4		20.8
	VII	22.5		23.9		20.3		21.1	20.4	20.3
MA	He	6.7	7.1	6.1	5.3	5.1	6.2	6.7	7.5	8.4	8.3	8.2	8.4	MA	He	7	1.18475	5.1	8.4	12
	Pe	37.5	38.9	38.3	39.1	39.9	45.7	44.1	50.2	50.3	43.2	37.7	43.5		Pe	42.3667	4.58423	37.5	50.3	12
	AP	29.1	26.1	25.1	29.5	29.9	33.2	31.5	24.4	31	32.2	33.3	28.8		AP	29.5083	3.00619	24.4	33.3	12

## Sheet: C. banyankimbonai
host ID		S. diagramma
host collection number		MRAC B0-12-P-659-662	MRAC B0-12-P-659-662	MRAC B0-12-P-659-662	MRAC B1-23-P-479-496	MRAC B1-23-P-479-496	MRAC B1-23-P-444-460	MRAC B1-23-P-444-460	MRAC B1-23-P-517-549	MRAC B1-23-P-342-375	MRAC B1-23-P-342-375	MRAC B1-23-P-376-410	MRAC B1-23-P-376-410
Locality		Mukamba	Mukamba	Mukamba	Katoto	Katoto	Mbita Island	Mbita Island	Wonzye Point	Tumbi	Tumbi	Kalambo Lodge	Kalambo Lodge			mean	st dev	min	max	N
Adult size	L	686.1	680.4	562.1	315.8	362.7		621.5		531.5		304.1	575.6	Adult size	L	515.533	150.619	304.1	686.1	9
	W	143.9	137.5	154.5	71.5	67.6	127.2	159.2		164.3		103.4	88.9		W	121.8	36.4037	67.6	164.3	10
Pharynx	W	49.3	38.9	48.1		32.3	49	45.3	41.6	47.1	47	32.4	40.2	Pharynx	W	42.8364	6.2687	32.3	49.3	11
Dorsal anchor	a	33.6	28.5	25.9	31.6	33	33.8	35.1	30.9	28.4	29.8	28.8	28.2	Dorsal anchor	a	30.3636	2.54232	25.9	35.1	22
	a	31.6	29	26.7	32.1	34			31	27.9	31.2	28.4	28.5
	b	24.5	21.4	18.8	23.7	24	26.3	26.6	22.7	21.8	22.6	21.5	20.7		b	22.7455	2.11294	18.8	26.6	22
	b	23.3	20.8	19.5	23.5	24.5			26.3	21.9	23.5	21.2	21.3
	c	3.2	2.4	3.9	3.5	4.7	3	3.9	3.1	3.4	3	2.7	3.2		c	3.30909	0.551974	2.4	4.7	22
	c	3.2	2.9	2.4	3.2	4.4			3.3	3.5	3.3	3.2	3.4
	d	11.7	9.7	9.9	12.3	13.9	11.7	11.8	11.1	9.9	10.2	10.5	10.8		d	11.0091	1.33163	9.2	13.9	22
	d	12.9	10.6	9.2	10.8	13.9			9.2	10.7	11.2	10	10.2
	e	9.6	8.7	9.2	9.1	8.9	9.8	8.7	9.2	6.4	8.7	8.9	9.9		e	9.00909	0.818773	6.4	10.1	22
	e	10	9.1	8.6	10.1	7.9			9.3	8	9.4	9.2	9.5
Dorsal bar	x	41.5	36.8	35.1	34.2	35.8	40.1	37.1	33.7	35.1	30.1	31.1	33.2	Dorsal bar	x	35.3167	3.30505	30.1	41.5	12
	y	13.5	9.2	10.6	12.7	8.8	10.6	13.3	9.3	10.6	10.4	9.4	10.1		y	10.7083	1.61215	8.8	13.5	12
	w	6.5	6.1	5.7	7.1	5.9	9.3	7.8	8.7	6.9	7.5	6.6	7		w	7.09167	1.09167	5.7	9.3	12
	h	16.8	14.4	13	15.4	16.5	20.7	19.7	19.1	15	13.8	12.1	11		h	15.4875	2.93158	10.5	20.9	24
	h	15.3	13.7	14.4	14.4	14.5	19.2	20.9	18.9	15.5	13.9	13	10.5
Ventral Anchor	a	32.8	29.3	28.3	31.3	33.9	33.9	35.6	30.9	28.4	32	30.4	28.7	Ventral Anchor	a	31.2125	2.17442	28	35.6	24
	a	30.9	29.3	28	31	33	33.1	35.1	31.1	29.5	32.6	30.7	29.3
	b	26	23.6	23.1	25.9	27.7	28.5	28.6	26	24	25.3	25.5	22.7		b	25.6167	1.87052	22.7	28.9	24
	b	25.9	23	23.7	25.4	27.9	28.1	28.9	25.9	24.3	25.5	25.1	24.2
	c	3.2	2.7	2.1	4.5	3.4	3	4.8	3.6	3.5	3.2	4.3	3		c	3.56667	0.780004	2.1	5	24
	c	2.9	3.1	2.1	4.5	3.9	4.1	5	3.7	4.3	3	4	3.7
	d	12.8	10.7	7.7	10.2	11.3	10.7	13	8.8	8.4	9.3	9.1	9.7		d	9.93333	1.26308	7.7	13	24
	d	9.7	9.9	9.2	10.2	10.6	10	11.2	9.1	9.5	9.6	9.1	8.6
	e	9.8	11.6	10.5	10.7	10.2	9.9	11.7	10	10.8	10.8	10.3	10.9		e	10.625	0.708489	8.7	11.7	24
	e	10.9	11.2	11.4	10.3	8.7	10.4	11.1	11.1	11.6	10.9	10.6	9.6
Ventral bar	x	36.2	31.3	31.2	33.3	32.8	40.5	40.3	36.8	33	33.7	31.8	32.2	Ventral bar	x	33.8565	2.9738	30.1	40.5	23
	x	37.6	31.9	30.7	33	31.5	37.1		35.8	33	34	30.1	30.9
	w	5.1	5.3	5.8	5	5.4	7.3	7.4	6.6	4.8	6.1	5.3	5		w	5.75833	0.901976	4.8	7.4	12
Uniculi	I	12.3	12.1	12.6	12.6	11.6	12.9	13	12.2	13.7	12.3	11.9	12	Uniculi	I	12.3348	0.527092	11.6	13.7	23
	I	12.2	11.7	11.9	12.1		12.1	13.1	12.8	12.9	11.8	11.9	12
	II			11.4	12.1		11.7		11.6	11.4	11.3	11.5	11.5		II	11.4647	0.321988	11	12.1	17
	II	11	11.2	11.3	11.7		11.8	11.1			11.3	12	11
	III	16.1	15.8	13.2	13.5	14		15	12.9	14.4	13.7	13.5	12.1		III to VII	15.878	2.31222	12.1	20.8	100
	III	13.6	13.8	15.3	14.3	16		15.1	12.3	13.8	13.7	13.9	12.8
	IV	17.7	17.5	13.8	15.4	15.9		14.9	14.8	15.3	15.3	14.5	12.9
	IV	16.1	18.1	16.7	16.9	16.6		18.4	13.9	16.3	15.6	15	15.3
	V	17.1	18	19	20.3			20.1	16.8	19.9	19.2	18.7	18.9
	V	20.7	19	14.7	18.7	19.6	20.8	19.5	18.6	19.5	20.3	16.9	17.5
	VI	14.3	13.2	18	15.1		19.5			17.9	17.4	16.7	17.9
	VII	13.2	12.8	16.7	13.4		14.8	15.3		14.5	13.2	13.4	16.3
	VI		15.1	13.1	18.3				16.2	17.8	17.1	18.1
	VII		14.1	12.7	13.3				13	13.3	13.4	13.7	15.5
MA	He	5.7	4.5	4.6	3.6	4.4	3.2	4.9	2.1	4	4.8	4.2	3.1	MA	He	4.09167	0.966209	2.1	5.7	12
	Pe	54.54	57.4	54.1	60.7	60.1	65.1	63.9	59.5	55.1	58.7	56.4	58.4		Pe	58.6617	3.47822	54.1	65.1	12
	AP	32.9	33.7	30.7	32.3	31.9	35.5	35.1	33.8	32.4	34.3	34.6	35.2		AP	33.5333	1.50232	30.7	35.5	12

## Sheet: C. georgesmertensi
host ID		P. babaulti
host collection number		MRAC B0-12-P-409	MRAC B0-12-P-409	MRAC B0-12-P-409	MRAC B0-12-P-409	MRAC B0-12-P-409	MRAC B0-12-P-409	MRAC B0-12-P-409	MRAC B0-12-P-409	MRAC B0-12-P-409	MRAC B0-12-P-409	MRAC B0-12-P-409	MRAC B0-12-P-409	MRAC B0-12-P-409	MRAC B0-12-P-409	MRAC B0-12-P-409	MRAC B0-12-P-409	MRAC B0-12-P-409	MRAC B0-12-P-409	MRAC B0-12-P-409	MRAC B0-12-P-409	MRAC B0-12-P-409	MRAC B0-12-P-409	MRAC B0-12-P-409	MRAC B0-12-P-409	MRAC B0-12-P-409
Locality		Kyanza	Kyanza	Kyanza	Kyanza	Kyanza	Kyanza	Kyanza	Kyanza	Kyanza	Kyanza	Kyanza	Kyanza	Kyanza	Kyanza	Kyanza	Kyanza	Kyanza	Kyanza	Kyanza	Kyanza	Kyanza	Kyanza	Kyanza	Kyanza	Kyanza			mean	st dev	min	max	N
Adult size	L	1317.9	928	1520.2	1115.1	1321.1	745.3	1108.9	915.6	941	1372.5	1036	991	1164	1267.4	1194.9	1365.1	744.3	1300.1	892.5	1281.8	980.1	1143.4	1171.07	923.2	1037.9	Adult size	L	1111.13	202.644	744.3	1520.2	25
	W	278.1	253.5	239	216.8	279.8	205	253.6	195	290.6	309.2	267	204.7	239.9	210.5	219.2	234.9	190.8	272.1	210.6	251.8	183.2	182	166.8	165	276.8		W	231.836	40.6003	165	309.2	25
Pharynx	W	89.5	72.2	80.8	71.1	92	70.8	80.4	73.8	87.3	77.3	62.5	83.1	81.3	71.3	37.3	88	56.3	82	56.5	77.7	75.9	72.2	70.5	49.4	63.6	Pharynx	W	72.912	13.038	37.3	92	25
Dorsal anchor	a	29.4	28.7	28.8	27.7	30.2	25.9	30.2	26.5	28.5	30.2	28	31	27.5	28.5	28.7	29.6	32.3	28.1	27.1	28.9	28.7	27.7	25.8	32	26.4	Dorsal anchor	a	28.2959	2.18097	19.1	32.7	49
	a	26.8	28.8	28.3	28.3	29.8	26.1	29.7	26.1	27.7	29.8	26.8	30.8	29.1	28.2	29.3	27.1	32.7	26.8	26.5	19.1	28.5	26.3	26.5	31
	b	21.2	20.7	18.8	20.2	20.3	18.5		21.3	20.7	20.3	18.1	20.9	19.7	20.9	21.6	20.2	22.9	20.1	19.9	20.4	19.4	19	18	21.2	17.7		b	20.2437	1.1669	17.7	22.9	48
	b	20.4	19.8	20.3	19.9	20.4	18.5	21.5	20.1	21.3	20.4	18.7	21.6	20.1	20	21.3	20.5	22.5	21	20.3	19.4	20.9	19.5	18.7	22.6
	c	5	4.8	5.5	5.2	6.8	4.7		4.9	5.9	6	6.4	7	4.7	4.6	4.8	5.8	3.8	5.1	4.3	5.3	6.5	5	5.5	5.8	5.5		c	5.21458	0.831556	3.6	7	48
	c	3.7	5.7	5.3	5.8	5.8	4.8	5.2	3.7	5.8	4.9	4.4	6.4	4.2	5.4	6	5	4.4	4.9	3.6	6.5	5.3	4.6	6	4
	d	11.6	10.5	12.6	9.8	12.8	8.6	12	9.3	10.1	12.6	12.8	13.1	12	11.1	11.4	11.9	14.4	12	10.2	11.5	12.8	10.8	12.7	13.3	10.8		d	11.3184	1.4488	8.6	15.4	49
	d	9.7	11.3	10.1	10.1	12.7	9.1	10.8	8.8	11.5	11.6	10	10.9	11.4	11.5	12	10.7	15.4	10	10.1	12.9	11.2	9.7	9.5	12.9
	e	7.6	7.5	6.6	7.7	7.3	6.3	7.2	8.1	8.9	7.5	7	7.4	7.1	6.2	6.9	7.4	7.9	7.5	8.5	7.7	7.7	7.4	6.3	8.2	7.6		e	7.52041	0.731146	6.2	9.5	49
	e	8.4	7	7.1	7.6	8.7	7.3	7.8	7.6	8.1	6.3	7.1	8.1	8.5	6.7	7.1	7.6	9.5	7.2	7	8.2	7.3	6.7	7	9.1
Dorsal bar	x	43.9	32.3	36.9	34.3	37.8	32.2	38.5	38	44.4	33.6	35.6	39.8	35.8	36.6	37.5	33.3	36.4	37.2	33.3	35.2	39.4	30.6	39.1	34.9	36.4	Dorsal bar	x	36.52	3.31071	30.6	44.4	25
	y	14.4	11.7	13.5	12.7	13.8	10.6	10.6	12.7	13.9	10.4	11.5	15	13.5	11.1	12.3	11.8	12.9	13.7	12.4	11.9	13.4		12	12.7	12.4		y	12.5375	1.2229	10.4	15	24
	w	8	5.7	5.5	6.4	7.1	6.2	5.9	6.5	6.3	7.3	6.3	7.8	6.9	6.4	6.3	7.9	7	7.5	5.1	5.6	7.6	7.7	7	5	5.5		w	6.58	0.896753	5	8	25
	h	19.1	14.2	15.8	14.6	15.2	12.9	15.5	16.5	16.4	15.9	14.3	16.5	14.2	13.8	14.9	16.6	11.5	16.2	13.8	16.1	17.5		15.4	8.5	14.6		h	15.1938	2.14708	8.5	20.1	48
	h	20.1	15.7	16.9	14.7	15.7	14.9	14.8	15.9	14.7	17.1	15.5	17.2	14.9	13.6	14.8	17.3	9.6	16.1	15.1	15.2	17.2		16.6	9.5	16.2
Ventral Anchor	a	27.5	26.8	28.7	26.5	30.2	26.4	30.5	28.1	28.8	27.7	27.1	29	28.3	27.6	28.7	27.8	29.7	27.7	26.7	27.5	28.9	29.2	24.5	29	25.1	Ventral Anchor	a	27.876	1.37612	24.5	30.5	50
Ventral Anchor	a	26.9	28.2	26.3	26.6	29.9	25.8	30.3	26.9	28.2	27.5	27.9	28.9	28.4	28.8	28.4	27.2	30	28	27.3	28.9	27.1	28.4	24.8	28.7	26.4
	b	24	24.2	23.3	23.4	24.8	22.2	27	23.9	23.8	24.1	22.1	24.2	25.4	23.8	24.7	25.2	26.2	23.3	23.5	22.5	25.1	23	20.9	26.6	22.2		b	23.937	1.44055	20.8	27.2	50
	b	23.9	22.8	23.5	22.5	24.9	20.8	27.2	23.9	25.2	24.9	22.7	25.1	22.9	22.9	25.1	23.8	26	23.8	23.6	24.1	24.6	23.3	21.65	25.9	22.4
	c	5.2	6.2	5.6	4.5	6.5	4.4	4.8	4.7	6.6	6.9	3.4	7	5.6	6.4	5.5	6.1	5.7	5.8	5.6	7.7	5.3	5.9	6.8	4.4	6		c	5.698	0.91216	3.4	7.7	50
	c	5.6	6.4	5.5	5.3	4.8	6.1	5.6	5.5	4.3	6.3	6.7	6.6	6.6	6	7	6	4.4	6.4	5.2	7.3	5	4.5	5.5	4.3	5.4
	d	8.3	8.3	8.1	8.8	10.2	9	9.9	9.3	8.8	8.5	8.2	9.7	8.4	7.1	10	9.7	10.4	10	8.3	11.5	7.9	11.4	9.4	7.1	8.2		d	9.094	1.14079	6.4	11.5	50
	d	9.2	8.2	8.3	8.6	10.1	10.4	9.7	8.5	8.5	8.4	9	10.4	8.9	8.5	7.4	9.4	10.9	10.8	9.9	11.2	9.3	8.1	8.3	9.8	6.4
	e	8.4	8	10	9.5	8	8.2	8.8	8.8	9.1	9.5	7.3	8.1	8.9	9.2	7.9	7.9	9.7	7.9	9.5	8.9	9.2	9.7	8.9	9.5	7.2		e	8.68	0.78973	6.7	10.1	50
	e	9.2	9.3	8.3	8.8	8.8	9.5	8.3	9	7.8	8.7	8.3	9.1	9.6	8.6	9.3	8.5	10.1	8.2	8	9.8	6.7	8	8.5	8.6	6.9
Ventral bar	x	46.3	38.3	41.7	36.4	44.1	40.1	40.7	39.4	45.8	40.6	40.1	40.8	44.4	38.1	41.3	41.9	36.3	41	35.7	41.5	41.7	42.5	41.4	36.7	37.1	Ventral bar	x	40.375	2.93884	33.6	46.3	48
	x	44.3		40.6	36.8	45.7	39.1	41.4	41.1	43.8	41.1	36.9	42.8	42	38.7	41.3	37.9	33.6	41.8	35	37.5	42.2	41.8	41.9	36.8
	w	8.3	5.1	5.6	5.9	6.6	5.6	7.5	6.6	5.8	6.2	6.4	6.6	6.2	6.5	5.8	6.5	5.7	8.8	5.3	6.9	7.6	6.6	7.1	5.8	5.9		w	6.436	0.895303	5.1	8.8	25
Uniculi	I	14.4	11.7	13.3	12	12.4	11.6	10.7	11.4	12.1	12.1	10.1	12.7	13	12.6	11.4	11.3	10.6	12.5	10.7	12.5	11.9	11.7	11.8	10.9	12	Uniculi	I	11.883	0.867861	10.1	14.4	47
	I	12.7	11.3	12	12.4	11.8		11		12.5	12.7	10.4	12.2	11.5	11.7	13.2	11.4	11	12.7	11.1	12.5	10.5	12.8	12.3	11.4
	II	11.8	11.2	11.6	11	11.1	11.3	11	12.2	12.6	11.3	11.3	10.7	11.5	11.7	10.8	11.7		11.5	10.5	10.4	12.4	11.3	11.3	11.3	10.4		II	11.2227	0.662576	9.4	12.6	44
	II	11.4		11.5	10.8	10.4	11.3	10.7		11.2	10.3		10	11.2	11.5	12.3	12.2	9.4	11.8	10.7	11.6		10.8	12.1		10.7
	III	25.1	23.1	17.8	22	23.1	22.6	23.5	20.8	22.5	23.2	21.1	26	22.3	22.4	23.6	23.9	25.5	22.8	15.7	23.8	24	21.4	21.6	21.7	19.4		III to VII	21.7449	2.11809	15.6	27.2	205
	III	23.2	19.9	18.1	18.3	22.5	21.4	21.4	19.3	24.3	22.2	21.1	24.4	23.1	25	23.4	24.9	15.7	21.3	18.6	19.8	19.9	21.9	22		23
	IV	23.6	21.3	22.6	20.9	24	22.8	23.5	22	22.2	21.7	20.6	22.8	20	23	22.8	23.6	18.8	24.4	20.6	22.7	22.7	22.6	22.8		21.5
	IV	27.2	23.6	20.8	21.9	23.7	22.1	21.5	22.6	19.7	18.2	21.6	21.9	23.1	23.1	19	23	15.6	22.4	20.8	23.8	22.6	22.3	22.2		23.8
	V	23.8	21	21.8	21.1	23.9	22.2	21.9		23	22.9	17.8	22.7	21.9	22.1	22	22.3	17.2	24	20.6	22.6	24.1	24.3			20.2
	V	23.1	21	19.6	20.3	23.9	21.4	25.9	22.6	23.8	22.8	22	23.2	21.9	23.9	21.2	22.3	22.8	21.7	18	22.8	24.9	23.5	22.5		20.9
	VI	22.9	20.7	21.5				26	22.6	23.5	18.6	21.1	21.6		21.7	17.5	22.7	20.8	19.6	20.9		22.1		23.7
	VII	19.5	17.6	23.1				18.8		19.5		16.8	22.2		17.4	22.4	20.4	18.4	22.9	18
	VI	20.2		17.6	25.5	19.5	20.3			23.7	22.8	18.1	22.2	22.4	22.7	22.5	20.4	22.1	22.9	18.8	23.7	23.3
	VII	22.8		23.7	17.8	22.5				24.9	21.1	17.6	18.5	21.5	20.4	21.3	21.4	21.2		16.8
MA	He	13	8.1	10.5	7.1	12.2	11.7	13.1	9.2	15.8	10.4	8.4	14.6	12.3	8.7	10	15.4	9.6	14.4	9.5	15.7	11.9	10.4	13.6	9.3	8.7	MA	He	11.344	2.57327	7.1	15.8	25
	Pe	95.7	92.4	88.2	90.5	91.5	89.6	92	91.1	96.9	88	91.6	89.2	93.6	94.8	91.8	88.4	90.2	93.5	90.8	91.5	94.7	95	92.7	96.4	96		Pe	92.244	2.63472	88	96.9	25
	AP	64.8	53.1	58.8	59.3	62.4	60.4	60.6	56.9	63.6	60.4	63.1	58.9	63.5	64	61	58.5	64.3	62.6	60.3	59.9	61.3	58.9	62	57.2	61.7		AP	60.7	2.69753	53.1	64.8	25

## Sheet: C. franswittei
host ID		P. curvifrons
host collection number		MRAC 129678	MRAC 129678	MRAC 129678	MRAC 129678	MRAC 129678	MRAC 129678	MRAC 129678	MRAC 129678	MRAC 129678	MRAC 129678	MRAC 129678	MRAC 129678	MRAC 129678	MRAC 129678	MRAC 129678	MRAC 129678	MRAC 129678	MRAC 129678	MRAC 129678	MRAC 129678
Locality		Luhanga	Luhanga	Luhanga	Luhanga	Luhanga	Luhanga	Luhanga	Luhanga	Luhanga	Luhanga	Luhanga	Luhanga	Luhanga	Luhanga	Luhanga	Luhanga	Luhanga	Luhanga	Luhanga	Luhanga			mean	st dev	min	max	N
Adult size	L	327.6	448.7	427.8	405.3	367.6	394.6	379	431.7	366.6	307.5	394.3	387	366.6	351.3	403.3	330.7	509.9	366.1	429.2	357.4	Adult size	L	387.61	46.9812	307.5	509.9	20
	W	55.4	95.2	112.4	60.9	81.1	74.8	71.4	81.9	77	66.4	106.1	90.1	89.1	93.4	68.5	81.9	140.4	77	89.5	72.4		W	84.245	19.4351	55.4	140.4	20
Pharynx	W	22	29.4	30.2	28.1	20.8	24.1	26.7	27.7	26.3	21.3	22.2	26.4	26.3	27.9	22.8	22.6	35.6	36.9	27.4	25.5	Pharynx	W	26.51	4.31581	20.8	36.9	20
Dorsal anchor	a	33.6		31.3	37.3	34.5	36.9	37.6	33.7	37.6	33.9	33.2	37.6	35.6	34.9	38.9	39.5		34.2	31	36.6	Dorsal anchor	a	35.1467	2.49285	30.8	39.5	30
	a	33.7		32.8	37	34.7	37.4		35.7			31		36.5		39			32.6	30.8	35.3
	b	24.7		23.1	26.6	23	25.3	24.6	23.4	24.8	24.2	23.4	24.5	24.8	24.7	25.5	28.7		22.6	24.4	26.5		b	24.74	1.51353	22.2	28.7	30
	b	23.7		22.2	26.8	23.9	25.1		24.4			23		26		27			23.9	24.3	27.1
	c	4.4		4.3	3.4	4.6	4.4	5.2	4	5.2	3.4	3	4.8	3.7	3.9	4.3	3.4		4.6	2.8	3.8		c	4.00333	0.733195	2.5	5.2	30
	c	4.8		5.1	3.9	4.6	4.8		3.4			3.2		3.5		4.1			3.9	2.5	3.1
	d	13.4		14	14.2	16.3	14.3	15.8	15.7	16.7	14.3	12.1	16.6	14.1	15.6	17.2	14.1		14	11.2	15.6		d	14.24	1.85149	9.3	17.2	30
	d	14.2		14.7	14.6	14.9	16.3		15.2			13.3		12.9		13.6			12.8	9.3	10.2
	e	11		9.9	9.8	11.3	10.3	9.8	10.5	11.2	10	10	10.6	11.2	9.8	12.2	11.7		8.4	8.5	9.9		e	10.11	1.17366	7.8	12.2	30
	e	11.2		9.5	10.5	10.5	11.1		9.1			8.3		7.8		11.8			8.7	8	10.7
Dorsal bar	x	26	31.9	30.3	34.6	34.7	36.7	34.4	38.2	32.5	35.3	30.2	37.1	40.8	39	34	40.8	31.2	31.3	23.2	35.3	Dorsal bar	x	33.875	4.51114	23.2	40.8	20
	y	12.4	9.2	9.1	13	13.2	10.8	14.1	15.3	12.1	13.7	11.5	14.9	16.9	11.3	16.6	11.3	11.6	10	7.9	11.8		y	12.335	2.42862	7.9	16.9	20
	w	4.9	5.7	5.3	6.5	7.1	4.1	6.3	6	7.1	6.2	5.9	8.5	6.2	6.6	8.9	7.7	6.5	5.7	6	6.5		w	6.385	1.11887	4.1	8.9	20
	h	11.8	13.2	12.2	13.2	10.6		12.1		12	11.7	13.5	13.8	13.5	11.9	13.4	11.2	14.3	12.1	11.8	9.5		h	12.3091	1.30847	9.5	15	33
	h	12	11.6	13.2	12.6	11.5				11.2		15		14.7	10.6	12.3	13.1	13.9	11.8	10.7	10.2
Ventral Anchor	a	32.9		29.4	33.7	30.6	32.3	33.6	32.7	33	31.7		32.9	32.5	32.5		35.5	30.1	30.7	29.2	33.4	Ventral Anchor	a	32.0226	1.66967	28.3	35.5	31
	a	33.5		28.8	32.5	32	33.9	32.9	31.9	32.1	31.7		34.3	31.8	31.7				30.6	28.3
	b	28.3		26.5	30.8	28.2	30.8	28.5	28.1	27.9	27.5		29.8	30.4	29.7		31.5	27.2	27.5	26.8	30.9		b	28.8839	1.39262	26.5	31.5	31
	b	29.5		27.2	30.5	28.7	30.5	28.3	28.5	27.9	28.4		31	29.6	28.9				28.3	27.7
	c	4.3		3.7	3.7	4.6	4.2	4.8	4.3	4.7	4.7		5.4	4.4	3.7		4.6	3.8	2.8	3.5	4.2		c	4.34516	0.672725	2.8	5.5	31
	c	4.4		4.3	4	4	5.1	5.5	5	3.8	5.2		5.3	5.3	4.4				3.9	3.1
	d	11.8		11.2	10.2	9.2	8.1	9.9	11.8	12.4	8.6		8.7	9.7	9.7		11	11.3	11.4	8	9.8		d	10.1484	1.2907	8	12.7	31
	d	10.7		10.3	9.1	8.4	9	10.6	10.2	12.7	9.1		11	8.9	11.2				11.5	9.1
	e	13.7		11.8	12.4	12.6	10.9	12.6	12.4	14.4	11.3		11.8	12.9	11.2		12.4	11.8	11	10.6	13.1		e	12.0226	1.23253	9.2	14.4	31
	e	12.4		13.3	13.7	12.9	12.7	13	10.8	13.4	11.8		11.5	10.8	11				9.2	9.3
Ventral bar	x	31.2	33.5	33.8	32.8	31.8	34.6	31.8	36.5	34.6		31.1		34.2		42.4	33.5	40	32.9	30.3	33.4	Ventral bar	x	33.5118	3.02993	28.9	42.4	34
	x	31.7	29.3	33.6	33.1	31.3	30.1	32.8		32.8		32.2	33.1	32.6		39.5	36	36.6	30	28.9	37.4
	w	4.5	5.2	5.4	5.2	5.7	4.7	5.3	5.7	5.8		5.1	6.9	5.4		6.4	6.4	6.5	5.5	5.8	5.3		w	5.6	0.629659	4.5	6.9	18
Uniculi	I	11.5	11.5	12.8	11.7	11	11.2	12.9	11.4	11.6		11.6	12.2	13.6	11.7	12.3	11.9	12.8	11	11.6	11.8	Uniculi	I	11.8528	0.628598	11	13.6	36
	I	11.6	12	11.7	12.2	11.2	12.1	12.8		11.3		11.4		12.5	11.2	11.6	11.5	13	11.7	11.2	11.6
	II	10.5			11.5	9	10.3	11.4						11.3		11.1	11.7						II	10.5545	0.987283	8.9	11.7	11
	II				9.7	8.9		10.7
	III	16.7			16.4	16.3	14.2		15.4	15.2	14.3		15.1	15.6	15.1	16.1	14.1		16.4	16.3	17.8		III to VII	18.1979	2.61432	13.4	25	95
	III				15.9		16.5	15.2	16.5		13.9		18	15.4	13.4					15.6	18.1
	IV	18.6	21.9		17.2	16.7	17.3	16.4	18.2		15.9		21.2	16.4	18.2		16.5		18.9	19.6	19.2
	IV		23.9		17.8				19.1		15.6		21	17.3						20.4	19.3
	V	18.3	25	24.6	17.9	19.6	19.6	21.9						20						21.5
	V		23.8		20.1	19.3	20	21.4	19.8		19.5		22.5	20.8	21	20.4			22.3		21.2
	VI			18.2	20.4		16.5		19.2	20.8			17.3			19.2
	VII						14.2		15.5	18.9									16.6
	VI			17.7	19.3		19.2		19.6					21.2						22.4
	VII			16.4			14.3		17.3					15.6	14.9			16.4	17.3	19.8
MA	He	5.7	7.7	9.1	6.1	4.5	3.8	5.6	5	3.5	3.1	5.9	5.1	4.5	5.5	3.7	5.1	7	5.6	7.1	4	MA	He	5.38	1.51505	3.1	9.1	20
	Pe	47.1	50.3	52.5	53.9	53.3	51.4	53.4	53.4	57	53.6	55.5	53.7	56.5	56.6	56.3	53.2	54.8	53	51.7	52		Pe	53.46	2.37385	47.1	57	20
	AP	40.5	35.7	34.4	38.4	34.5	32.7	31.1	35.2	36	30.7	36.5	34.8	32.6	33.7	39.5	36.7	46.1	37.5	33.6	39.1		AP	35.965	3.59404	30.7	46.1	20

## Sheet: C. frankwillemsi
host ID		P. curvifrons
host collection number		MRAC B-04-P-98-110	MRAC B-04-P-98-110	MRAC B-04-P-98-110	MRAC B-04-P-98-110	MRAC B-04-P-98-110	MRAC B-04-P-98-110	MRAC B-04-P-98-110	MRAC B-04-P-98-110	MRAC B-04-P-98-110	MRAC B-04-P-98-110	MRAC B-04-P-98-110	MRAC B-04-P-98-110	MRAC B-04-P-98-110	MRAC B-04-P-98-110	MRAC B-04-P-98-110	MRAC B-04-P-98-110	B0-12-P-722	B0-12-P-722	B0-12-P-722
Locality		Kalambo lodge	Kalambo lodge	Kalambo lodge	Kalambo lodge	Kalambo lodge	Kalambo lodge	Kalambo lodge	Kalambo lodge	Kalambo lodge	Kalambo lodge	Kalambo lodge	Kalambo lodge	Kalambo lodge	Kalambo lodge	Kalambo lodge	Kalambo lodge	Cap Tembwe	Cap Tembwe	Cap Tembwe			mean	st dev	min	max	N
Adult size	L			340.6	403.9	313.4	312.7	406.8	301	316.9		208.9	269.3	278.4				313	171.3	358.4	Adult size	L	307.277	66.8583	171.3	406.8	13
	W			148.7	182.4	81.7	87.4	85.3	72.6	83.4		68	73.3	99.7				119.2	88.2	115.2		W	100.392	33.3809	68	182.4	13
Pharynx	W							20.3	20.9	24.4	24.1	29.3	24	24.8	32.2			25.7	47.1	35.9	Pharynx	W	28.0636	7.84796	20.3	47.1	11
Dorsal anchor	a			22.1	22.6	21.3	23	23.4	23.1			22.4	21.9	21.7	22.9		22.8	20.6	22.8	20.5	Dorsal anchor	a	22.1444	0.737111	20.5	23.4	27
	a			22.1	22.4	22.5	22.9	22.6	22.5			21.8	21.3	21.4	22.2		21.8	21.8	21.5
	b			18.9	19	18.6	18.9	20	19.8			19.2	18.1	18.7	19.2		19	17.4	19.5	17.4		b	18.7852	0.700387	17.4	20	27
	b			19.9	20	18.9	18.8	18.9	18.6			18.6	18.1	18.5	18.9		18.2	18.3	17.8
	c			5	4.7	4.7	3.9	4	3.6			3.2	3.3	3.7	4.7		4.3	3.7	3.3	3.3		c	3.98148	0.591632	3.2	5.1	27
	c			4.7	3.7	5.1	3.3	4	4.1			3.3	3.6	4.5	4.3		3.2	3.9	4.4
	d			7.8	7.8	7.5	8.2	6.6	7.1			7.5	6.7	7.5	7.6		8.2	8.1	6.2	7		d	7.46296	0.607737	6.2	8.8	27
	d			7.1	7.2	7.5	8.8	6.7	7.9			6.9	6.7	7.9	7.6		8.1	8	7.3
	e			7.9	6.7	7.1	7.4	7.9	7.8			7.3	8.5	7.7	7.6		7.7	9	7.2	10.2		e	7.66667	0.790813	5.9	10.2	27
	e			8.3	8.2	7.6	7.4	7.6	6.7			7.7	7.3	7.4	5.9		7.2	7.5	8.2
Dorsal bar	x			23.2	25.7	20.9	29.1	19.7							20.2				23.7	28.3	Dorsal bar	x	23.85	3.59523	19.7	29.1	8
	y			7.7	9.5	11	10.7	7.2					7.4	8.9	7.9				10.9	7		y	8.82	1.60333	7	11	10
	w			3	3.8	3.4	4.3	4.4					3.5	3	4.4				5.4	5.4		w	4.06	0.878382	3	5.4	10
	h			12.2	12.3	12.6	11.1						8.8	11.7	12.2				13.7	11.6		h	11.7684	1.51219	8.8	14	19
	h			9.5	12.5	13.2	11.2						9.1	10.3	11.5			14	13.8	12.3
Ventral Anchor	a			24.1	23.9	24	24.2	23.7	23.9			23	22.6	23.9	24.4		24.2	24.4	23.4		Ventral Anchor	a	23.7077	0.705364	22	24.6	26
Ventral Anchor	a			24.3	23.9	24.3	24.6	24.4	23.5			22	22.1	23.7	24.1		23.7	22.7	23.4		Ventral Anchor
	b			22.5	21.7	22.7	21.9	21	20.8			21.8	21	21.2	22.4		21.5	21.1	19.6			b	21.5038	0.761305	19.6	23.3	26
	b			23.3	21.6	22.5	21.7	21.7	21.6			20.8	21.3	21.3	21.3		21.2	21	20.6
	c			4	4.2	2.6	3.2	3.6	3.4			2.9	4	3.3	3.5		4.2	3	3.5			c	3.44615	0.47094	2.6	4.2	26
	c			2.9	3.3	3.3	2.8	3.9	3.6			2.8	3.7	3	4.2		3.3	3.9	3.5
	d			8.5	8.2	6.5	8.5	7.2	7.4			7.7	7.1	6.9	9.1		7.3	7.1	7.8			d	7.45385	0.736603	6.1	9.1	26
	d			7.5	6.4	6.9	8.8	6.1	7.8			7.5	7.4	7.3	8		6.9	6.8	7.1
	e			10.1	7.9	9.3	9.1	10.1	9.2			9	8.5	4.5	8.7		9.3	8.9	9			e	8.86154	1.08704	4.5	10.1	26
	e			9.3	9.8	8.3	9.6	8.1	8.5			9.7	7.9	9.4	8.8		9.8	8.4	9.2
Ventral bar	x			26.8	27.7	27.6		26.5	25.2						23.1		22.2		29.6	28.1	Ventral bar	x	26.3647	2.40571	22.2	29.6	17
	x			25.5	26.3	27.4			28.1						22.3		23.4		29.3	29.1
	w			3	2.9	2.8		2.6	2.5						2.5		3.4		3.9	4		w	3.06667	0.574456	2.5	4	9
Uniculi	I			11.5	12	11.5	11.6	11.5				12.2	10.2	11.1	11.5		10.9				Uniculi	I	11.4158	0.630047	10.2	12.8	19
	I			11.1		12.3	11.9	10.9					10.7	11.2	12.8		11.2	10.8
	II			10.7	10.4	11.2	10	10.4	10.5			10.5	10.1	11.3	10.8		10.9					II	10.6687	0.368273	10	11.3	16
	II			11			10.7	10.8							10.4		11
	III			19.5	18.4	18.6	19.2	16.6	16.9			16.9		18.3	18		16.8	16.5	15.5	16.1		III-VII	18.1146	1.42927	15.2	22.4	103
	III			19.8				17.3	17.3			16.9			18		16.5	16.3	16.4
	IV			21.7	19.4	19.6	20.2	17.7	17.2			17.5	17.3	18.8	18.2		17.5	18.8	17.4	16.9
	IV							17.8	17.7						18.2		17.3	17.1	18
	V					21.5		18	19.1						18.5		18.3	19.3	18
	V			22.4	19.6	20	20.7		18.7			20.3	18.7	20.2	19.1		18.1	19.4	19.2	18.3
	VI			21.1	19.3	19.8	19.1		18.4			17.9	18.5	17.9	18.3		18	18.7	17.9	15.4
	VI					18.9	20.9	17.8	17.8			18.4	17.3	18	16.3		17.6	18.4	17.1
	VII			19.7	18.1	17.7	18.6					15.2	16.1	16.3			15.3	17.7
	VII			19.6		17.5	18.6	16.5	17.7			16.3			16.2		16.1		16.3
MA	He	1.4	0.8	0	0.9	1.8	1.6	1.2	0		0	0		0	1.7	1.4	1.6	1.3	0		MA	He	0.85625	0.731181	0	1.8	16
	Pe	47.5	44.5	52.1	51.8	52.1	52.9	48.4	48.8		47.6	54.6		43.7	52	50.2	46.6	47.1	47.3			Pe	49.2	3.14791	43.7	54.6	16
	AP	30.2	30.3	32.2	32.8	34.6	31.3	30.7	30.9		30.5	28.2		29	32.1	33	29.8	31.3	33.9			AP	31.3	1.72743	28.2	34.6	16
